# Supplementary material for: Effectiveness of deltamethrin-impregnated dog collars on the incidence of canine infection by Leishmania infantum: A large scale intervention study in an endemic area in Brazil
Source: PLoS One. 2018 Dec 10;13(12):e0208613. doi: 10.1371/journal.pone.0208613 (PMC6287856; doi:10.1371/journal.pone.0208613)
Supplement: S1 Database — (XLSX) [file pone.0208613.s002.xlsx]

## Sheet: Data
group	dpp	dogs’ staying place	accessibility to the street	shampoo against flea and tick	dry leaves in the backyard
Collared	positive	Inside the house	No	No	Not applicable
control	positive	In the backyard	No	No	Yes
control	negative	Inside the house	No	Yes	No
Collared	negative	In the balcony	No	Yes	Not applicable
Collared	negative	Inside the house	No	Yes	No
control	negative	Inside the house	No	Yes	Not applicable
Collared	positive	In the backyard	Yes	Yes	Yes
Collared	negative	In the backyard	Yes	No	Yes
control	negative	Inside the house	No	No	Not applicable
Collared	negative	Inside the house	No	Yes	Not applicable
control	negative	In the backyard	No	Yes	No
Collared	negative	In the balcony	No	No	Not applicable
control	positive	Inside the house	No	Yes	No
control	negative	Inside the house	No	No	Not applicable
control	negative	In the balcony	No	Yes	Not applicable
control	negative	In the backyard	Yes	No	Not applicable
control	negative	In the balcony	No	No	No
control	negative	Inside the house	No	No	Not applicable
control	negative	In the backyard	Yes	No	Yes
Collared	negative	In the backyard	No	No	No
Collared	negative	In the backyard	No	Yes	No
Collared	negative	In the backyard	No	No	No
Collared	negative	Inside the house	No	Yes	No
control	negative	In the balcony	No	No	Not applicable
Collared	negative	In the balcony	Yes	No	No
Collared	positive	In the backyard	No	Yes	Yes
control	positive	In the backyard	Yes	Yes	No
control	negative	Inside the house	Yes	No	Not applicable
Collared	negative	Inside the house	No	Yes	No
Collared	negative	In the balcony	No	No	Not applicable
Collared	negative	Inside the house	No	Yes	No
control	negative	Inside the house	No	Yes	No
control	negative	Inside the house	No	Yes	No
Collared	negative	In the backyard	Yes	No	Yes
Collared	negative	Inside the house	No	No	Not applicable
control	negative	Inside the house	No	Yes	Not applicable
Collared	negative	Inside the house	Yes	No	Not applicable
Collared	negative	In the balcony	No	No	Not applicable
control	negative	In the balcony	No	Yes	No
Collared	positive	Inside the house	Yes	Yes	Not applicable
Collared	positive	In the balcony	No	Yes	No
Collared	negative	In the backyard	No	No	No
control	negative	Inside the house	No	Yes	Not applicable
Collared	negative	In the balcony	Yes	No	No
Collared	negative	Inside the house	Yes	No	Not applicable
control	negative	Inside the house	No	No	Not applicable
Collared	negative	Inside the house	No	Yes	Yes
Collared	negative	In the backyard	No	No	Yes
Collared	negative	In the backyard	No	No	Yes
control	positive	Inside the house	No	Yes	Yes
Collared	negative	In the balcony	Yes	No	No
Collared	negative	In the backyard	No	Yes	No
control	negative	In the backyard	No	Yes	No
control	positive	In the backyard	No	Yes	Yes
control	negative	Inside the house	No	Yes	No
Collared	negative	In the balcony	No	Yes	No
control	negative	In the balcony	No	No	Not applicable
Collared	negative	In the backyard	No	No	No
control	negative	Inside the house	Yes	Yes	Not applicable
control	positive	Inside the house	No	Yes	Not applicable
Collared	negative	Inside the house	No	No	Not applicable
Collared	negative	Inside the house	Yes	Yes	Not applicable
control	negative	Inside the house	No	Yes	No
control	negative	In the backyard	No	Yes	Not applicable
Collared	negative	Inside the house	No	Yes	Not applicable
Collared	positive	In the backyard	Yes	No	Yes
Collared	negative	In the balcony	No	Yes	Not applicable
control	positive	Inside the house	No	Yes	Not applicable
control	positive	In the backyard	No	Yes	No
Collared	negative	Inside the house	No	Yes	Not applicable
control	negative	In the balcony	No	Yes	Not applicable
control	negative	In the backyard	Yes	Yes	No
Collared	positive	In the backyard	No	No	Not applicable
Collared	negative	In the balcony	No	No	Not applicable
control	negative	Inside the house	No	Yes	No
Collared	negative	In the backyard	No	Yes	Yes
Collared	negative	Inside the house	No	No	No
control	negative	In the balcony	Yes	No	Not applicable
control	negative	In the balcony	No	No	No
control	positive	In the backyard	No	No	No
Collared	negative	Inside the house	No	Yes	Not applicable
Collared	negative	In the backyard	No	Yes	No
control	negative	In the backyard	Yes	Yes	No
control	negative	In the balcony	No	Yes	Not applicable
Collared	negative	In the backyard	Yes	No	Yes
Collared	negative	In the balcony	Yes	No	Not applicable
Collared	negative	In the balcony	Yes	No	Not applicable
control	negative	In the balcony	No	No	No
Collared	positive	In the backyard	Yes	No	Yes
Collared	negative	In the balcony	Yes	No	Not applicable
control	negative	In the backyard	Yes	No	No
control	negative	In the balcony	No	No	Not applicable
control	negative	Inside the house	No	Yes	Not applicable
Collared	negative	Inside the house	No	Yes	Not applicable
Collared	negative	In the backyard	No	No	No
Collared	negative	In the backyard	Yes	No	Not applicable
Collared	negative	In the backyard	Yes	No	Yes
Collared	negative	In the backyard	No	No	No
control	negative	In the balcony	Yes	Yes	No
Collared	negative	In the backyard	No	No	No
control	negative	In the backyard	Yes	No	No
control	negative	In the balcony	No	No	Not applicable
control	positive	In the backyard	Yes	No	No
control	negative	In the balcony	Yes	Yes	Not applicable
Collared	negative	In the backyard	No	No	No
Collared	negative	In the balcony	Yes	No	Yes
control	negative	In the backyard	Yes	No	No
control	negative	Inside the house	No	No	Not applicable
Collared	negative	In the backyard	No	No	No
Collared	negative	In the backyard	No	No	No
control	positive	In the balcony	Yes	No	No
Collared	positive	Inside the house	Yes	No	No
control	negative	Inside the house	No	Yes	Not applicable
control	positive	In the balcony	No	Yes	Not applicable
control	negative	In the backyard	No	Yes	No
control	negative	In the backyard	No	Yes	No
Collared	negative	Inside the house	No	Yes	Not applicable
control	negative	In the balcony	No	No	No
Collared	positive	In the backyard	Yes	No	Yes
control	positive	In the backyard	Yes	No	No
Collared	negative	In the backyard	Yes	No	Yes
control	negative	Inside the house	Yes	No	Not applicable
control	negative	In the backyard	Yes	Yes	Yes
Collared	negative	In the backyard	Yes	No	No
control	negative	Inside the house	No	Yes	No
control	negative	In the backyard	No	No	No
Collared	negative	In the backyard	No	No	No
Collared	positive	In the backyard	No	No	Yes
Collared	negative	In the balcony	No	Yes	Not applicable
control	negative	Inside the house	No	No	Not applicable
control	negative	Inside the house	No	Yes	Not applicable
control	negative	Inside the house	No	Yes	Yes
Collared	negative	Inside the house	No	No	Not applicable
Collared	positive	In the backyard	No	No	No
Collared	positive	In the backyard	Yes	No	Yes
control	negative	In the backyard	No	Yes	No
control	negative	Inside the house	No	Yes	Not applicable
Collared	negative	Inside the house	No	Yes	No
Collared	negative	Inside the house	Yes	No	Not applicable
Collared	negative	Inside the house	No	No	Not applicable
Collared	negative	In the balcony	Yes	No	Yes
control	positive	In the balcony	No	No	No
control	negative	In the backyard	No	No	No
Collared	negative	In the backyard	No	No	Yes
Collared	negative	In the balcony	No	Yes	Not applicable
Collared	positive	In the backyard	Yes	No	Yes
control	negative	In the backyard	Yes	Yes	Yes
control	negative	In the balcony	Yes	No	Yes
control	negative	In the backyard	No	No	Yes
control	positive	In the backyard	Yes	No	Not applicable
Collared	negative	In the backyard	Yes	No	Yes
control	negative	In the balcony	No	Yes	No
control	positive	Inside the house	No	No	Not applicable
control	negative	In the backyard	No	No	No
control	positive	Inside the house	Yes	Yes	Not applicable
control	negative	Inside the house	No	Yes	Not applicable
control	negative	Inside the house	No	No	Not applicable
Collared	negative	In the balcony	No	No	Not applicable
control	negative	In the balcony	No	No	Not applicable
Collared	negative	Inside the house	No	Yes	No
control	negative	In the balcony	No	No	Not applicable
control	negative	In the balcony	No	Yes	No
control	positive	In the backyard	Yes	Yes	No
Collared	negative	In the balcony	Yes	No	Yes
Collared	negative	Inside the house	No	Yes	Yes
Collared	positive	In the backyard	No	Yes	No
Collared	negative	Inside the house	Yes	No	Not applicable
Collared	negative	Inside the house	No	No	No
control	negative	In the balcony	Yes	No	Not applicable
Collared	negative	In the backyard	No	Yes	No
control	negative	In the backyard	Yes	No	No
Collared	negative	Inside the house	No	No	Yes
Collared	positive	In the balcony	Yes	No	Not applicable
Collared	negative	In the backyard	No	No	Yes
control	positive	Inside the house	No	Yes	Not applicable
Collared	negative	Inside the house	Yes	No	Not applicable
Collared	negative	In the backyard	No	Yes	No
Collared	negative	Inside the house	No	Yes	No
Collared	negative	In the backyard	Yes	No	No
control	negative	In the balcony	Yes	No	Not applicable
Collared	negative	In the balcony	Yes	No	Yes
control	negative	Inside the house	No	No	No
control	negative	In the balcony	No	Yes	Not applicable
Collared	negative	Inside the house	No	Yes	No
control	negative	In the backyard	No	Yes	No
Collared	negative	In the backyard	No	Yes	No
control	negative	In the balcony	No	No	No
Collared	negative	In the balcony	No	Yes	Not applicable
Collared	negative	Inside the house	No	No	Not applicable
control	negative	Inside the house	Yes	Yes	Not applicable
control	negative	In the balcony	No	Yes	Not applicable
control	negative	In the balcony	No	No	No
Collared	negative	In the backyard	Yes	No	Yes
control	negative	Inside the house	Yes	Yes	Not applicable
control	positive	Inside the house	No	No	Not applicable
control	negative	In the balcony	No	No	Not applicable
Collared	negative	In the backyard	Yes	No	Not applicable
control	negative	Inside the house	No	No	No
control	negative	In the backyard	No	No	Yes
Collared	positive	In the balcony	Yes	No	No
Collared	positive	In the balcony	No	No	Yes
control	negative	In the balcony	No	Yes	Not applicable
control	negative	In the backyard	No	Yes	No
control	negative	In the backyard	No	Yes	No
Collared	negative	In the balcony	No	No	Yes
Collared	negative	In the backyard	Yes	No	Yes
Collared	negative	In the balcony	No	No	Yes
control	negative	In the backyard	Yes	Yes	No
Collared	negative	In the backyard	Yes	No	Yes
control	negative	In the backyard	No	No	No
Collared	positive	Inside the house	Yes	Yes	Not applicable
Collared	negative	In the backyard	No	No	Not applicable
Collared	negative	Inside the house	No	No	Not applicable
Collared	negative	In the backyard	Yes	Yes	Yes
Collared	negative	In the backyard	Yes	No	Yes
control	positive	In the backyard	No	No	No
control	positive	In the backyard	Yes	Yes	No
Collared	negative	Inside the house	Yes	No	Not applicable
Collared	negative	In the balcony	No	No	No
Collared	negative	Inside the house	No	Yes	Yes
control	positive	In the balcony	Yes	No	No
control	negative	In the balcony	No	No	Not applicable
Collared	negative	In the balcony	No	No	Not applicable
Collared	negative	Inside the house	No	Yes	No
Collared	negative	In the backyard	Yes	No	Yes
Collared	positive	In the backyard	Yes	No	No
control	negative	In the backyard	No	Yes	No
Collared	negative	Inside the house	No	No	Yes
control	negative	Inside the house	No	No	Not applicable
control	positive	In the backyard	No	Yes	No
control	negative	In the balcony	No	No	Not applicable
Collared	negative	In the balcony	Yes	Yes	No
Collared	negative	In the backyard	Yes	No	Yes
Collared	negative	In the backyard	Yes	Yes	Yes
control	negative	In the backyard	No	Yes	No
Collared	negative	In the balcony	No	No	Not applicable
Collared	negative	In the balcony	No	No	Not applicable
control	positive	In the backyard	Yes	Yes	Yes
control	negative	In the backyard	No	No	No
Collared	negative	In the balcony	Yes	No	No
Collared	positive	In the backyard	Yes	No	Yes
control	negative	In the backyard	Yes	No	No
control	negative	In the balcony	No	No	Not applicable
control	negative	Inside the house	No	Yes	Not applicable
Collared	positive	In the balcony	No	Yes	Yes
control	negative	In the backyard	Yes	No	No
Collared	negative	In the backyard	No	No	No
Collared	negative	In the backyard	Yes	No	Yes
control	negative	In the backyard	No	No	No
Collared	negative	In the backyard	Yes	No	Yes
control	negative	In the balcony	No	Yes	No
control	negative	Inside the house	No	Yes	No
Collared	negative	In the backyard	Yes	No	Yes
Collared	negative	In the backyard	Yes	No	No
control	negative	Inside the house	Yes	Yes	Not applicable
Collared	negative	In the balcony	No	Yes	Not applicable
control	positive	In the backyard	No	Yes	No
control	negative	In the backyard	Yes	No	Yes
control	positive	In the backyard	No	No	Not applicable
Collared	positive	In the backyard	No	No	Yes
control	positive	Inside the house	No	Yes	Not applicable
Collared	negative	In the balcony	Yes	No	No
Collared	positive	In the backyard	No	Yes	No
control	negative	Inside the house	No	Yes	Not applicable
control	negative	In the backyard	No	Yes	No
Collared	negative	In the balcony	No	Yes	No
Collared	negative	Inside the house	No	No	Not applicable
control	positive	In the balcony	No	Yes	Not applicable
control	negative	In the backyard	Yes	No	Not applicable
control	negative	In the backyard	No	No	No
control	negative	In the balcony	No	Yes	Not applicable
Collared	negative	Inside the house	No	Yes	No
control	positive	In the backyard	No	Yes	No
control	negative	In the balcony	No	Yes	Not applicable
Collared	negative	Inside the house	No	No	Yes
control	negative	In the balcony	Yes	Yes	Not applicable
control	negative	In the backyard	No	No	Not applicable
control	negative	Inside the house	No	No	Not applicable
control	positive	In the balcony	Yes	No	Not applicable
control	positive	In the backyard	Yes	No	No
Collared	positive	Inside the house	No	Yes	Not applicable
Collared	negative	In the balcony	Yes	Yes	Not applicable
control	negative	In the backyard	No	No	No
Collared	negative	In the backyard	Yes	No	Yes
Collared	negative	In the balcony	No	No	Not applicable
control	negative	In the balcony	No	Yes	No
control	negative	In the balcony	No	No	Not applicable
control	negative	In the balcony	No	Yes	No
Collared	negative	In the backyard	Yes	No	No
control	positive	In the balcony	No	No	Not applicable
Collared	negative	Inside the house	No	No	No
Collared	negative	In the backyard	No	No	Yes
control	negative	In the backyard	No	Yes	No
Collared	negative	Inside the house	No	Yes	Not applicable
Collared	negative	Inside the house	No	No	Not applicable
Collared	negative	Inside the house	No	Yes	Not applicable
Collared	negative	In the balcony	No	Yes	No
control	negative	In the balcony	Yes	Yes	No
control	negative	Inside the house	No	No	No
Collared	negative	In the backyard	No	No	No
control	negative	In the balcony	No	No	No
control	negative	In the balcony	No	No	Not applicable
control	negative	In the backyard	No	No	No
control	negative	In the backyard	No	Yes	No
Collared	negative	In the backyard	No	Yes	No
Collared	negative	In the balcony	No	No	Not applicable
Collared	negative	Inside the house	Yes	No	Not applicable
Collared	positive	In the balcony	Yes	Yes	No
control	positive	In the balcony	No	No	Not applicable
Collared	negative	In the balcony	Yes	No	Not applicable
control	negative	In the balcony	Yes	Yes	Not applicable
control	positive	In the backyard	No	No	Yes
control	negative	In the backyard	Yes	No	Yes
Collared	negative	In the balcony	No	Yes	No
control	negative	In the backyard	Yes	No	Yes
control	negative	In the backyard	Yes	No	No
control	positive	In the balcony	No	Yes	No
control	negative	Inside the house	No	Yes	Not applicable
control	negative	In the balcony	No	Yes	Not applicable
Collared	positive	In the backyard	No	No	No
control	negative	Inside the house	No	Yes	Not applicable
control	negative	Inside the house	No	No	Not applicable
control	negative	In the balcony	No	No	Not applicable
Collared	negative	Inside the house	No	No	Not applicable
Collared	negative	In the backyard	No	Yes	Yes
Collared	negative	In the backyard	No	No	No
control	negative	In the balcony	No	No	Not applicable
control	negative	In the balcony	No	Yes	No
Collared	negative	In the backyard	No	No	Yes
control	negative	Inside the house	No	Yes	Not applicable
Collared	negative	In the backyard	No	No	No
control	negative	In the balcony	No	Yes	Not applicable
control	positive	In the backyard	No	Yes	No
control	positive	In the balcony	No	No	Not applicable
Collared	positive	In the backyard	No	No	Yes
control	negative	Inside the house	No	Yes	Not applicable
control	negative	Inside the house	No	Yes	Not applicable
control	negative	Inside the house	No	Yes	No
control	positive	Inside the house	No	No	Not applicable
Collared	positive	In the backyard	Yes	No	Yes
Collared	positive	In the backyard	No	No	No
control	negative	In the backyard	Yes	Yes	No
control	negative	In the balcony	No	Yes	No
Collared	negative	In the backyard	No	No	No
Collared	negative	In the backyard	Yes	No	Yes
Collared	negative	Inside the house	No	No	Yes
control	negative	In the balcony	Yes	Yes	Not applicable
control	positive	In the backyard	No	No	Not applicable
Collared	positive	In the backyard	No	No	Yes
control	negative	In the backyard	No	Yes	No
control	negative	In the backyard	No	No	Not applicable
control	positive	In the backyard	Yes	Yes	Yes
control	negative	In the balcony	No	Yes	No
control	negative	In the backyard	No	No	No
Collared	negative	In the balcony	No	Yes	No
control	negative	Inside the house	No	Yes	No
control	negative	Inside the house	No	Yes	No
Collared	negative	In the balcony	No	No	Not applicable
Collared	negative	In the backyard	No	No	No
control	negative	Inside the house	Yes	Yes	Not applicable
Collared	negative	In the backyard	Yes	No	Yes
Collared	positive	In the backyard	No	Yes	Yes
Collared	negative	In the balcony	Yes	No	Yes
Collared	negative	In the backyard	No	No	No
control	negative	In the backyard	No	No	No
control	negative	In the balcony	No	No	Not applicable
Collared	negative	In the balcony	No	Yes	Not applicable
Collared	negative	In the backyard	Yes	No	Yes
Collared	negative	In the backyard	Yes	No	Yes
control	negative	In the balcony	No	Yes	Not applicable
control	negative	In the backyard	No	Yes	Not applicable
control	negative	In the balcony	No	No	Not applicable
control	negative	In the balcony	No	Yes	Not applicable
control	negative	In the balcony	No	Yes	No
control	positive	In the backyard	Yes	No	No
control	negative	Inside the house	Yes	Yes	No
control	negative	In the backyard	Yes	No	Yes
control	negative	Inside the house	No	No	No
control	positive	In the backyard	No	No	No
Collared	negative	In the balcony	No	Yes	No
Collared	negative	In the backyard	No	Yes	No
Collared	negative	In the backyard	No	No	Yes
control	negative	Inside the house	No	No	Not applicable
control	negative	In the backyard	No	No	No
Collared	negative	Inside the house	No	No	Not applicable
Collared	negative	In the backyard	Yes	No	Yes
control	negative	In the balcony	No	No	No
Collared	negative	In the backyard	Yes	No	Yes
control	negative	Inside the house	Yes	No	Not applicable
Collared	negative	Inside the house	No	No	Not applicable
Collared	negative	In the balcony	No	No	Not applicable
Collared	positive	In the backyard	Yes	No	No
control	negative	In the backyard	No	Yes	No
control	negative	In the backyard	No	Yes	Not applicable
control	negative	In the balcony	No	Yes	Not applicable
control	negative	In the balcony	No	Yes	No
Collared	negative	In the balcony	Yes	No	Not applicable
Collared	positive	Inside the house	No	Yes	Not applicable
control	negative	Inside the house	No	No	Not applicable
Collared	negative	In the balcony	No	Yes	Not applicable
control	negative	In the backyard	Yes	Yes	Yes
control	negative	In the backyard	Yes	Yes	No
Collared	negative	In the balcony	Yes	No	Not applicable
Collared	negative	In the balcony	Yes	No	Not applicable
control	negative	Inside the house	Yes	Yes	Not applicable
control	negative	In the backyard	No	Yes	No
control	negative	In the balcony	No	No	Not applicable
Collared	positive	In the balcony	No	No	No
control	positive	In the backyard	No	No	No
Collared	negative	In the balcony	No	Yes	Not applicable
control	positive	In the backyard	No	No	Yes
Collared	negative	Inside the house	No	Yes	Yes
control	negative	In the backyard	Yes	Yes	No
Collared	negative	In the balcony	No	Yes	Not applicable
control	negative	In the balcony	No	No	Not applicable
control	negative	In the backyard	No	Yes	No
Collared	negative	Inside the house	No	No	Not applicable
control	negative	Inside the house	No	No	Not applicable
control	negative	Inside the house	No	Yes	No
Collared	negative	Inside the house	No	Yes	Yes
Collared	positive	In the backyard	Yes	No	Yes
Collared	negative	In the balcony	No	No	Not applicable
control	negative	In the backyard	No	Yes	No
Collared	positive	In the balcony	Yes	No	Not applicable
Collared	negative	In the backyard	No	Yes	Yes
control	negative	In the backyard	No	No	Yes
Collared	negative	In the balcony	No	Yes	No
control	negative	In the balcony	No	Yes	Not applicable
Collared	negative	In the backyard	No	No	No
control	positive	In the balcony	No	Yes	No
Collared	negative	Inside the house	Yes	No	Yes
Collared	positive	In the backyard	No	No	No
Collared	negative	In the balcony	No	Yes	No
control	negative	Inside the house	No	Yes	Not applicable
control	negative	In the balcony	Yes	Yes	Not applicable
control	negative	In the backyard	Yes	Yes	Yes
control	negative	In the balcony	No	Yes	No
Collared	negative	In the backyard	No	No	Not applicable
Collared	negative	In the balcony	No	Yes	Not applicable
control	negative	In the backyard	No	Yes	No
Collared	negative	In the backyard	No	No	No
control	negative	Inside the house	No	No	Yes
Collared	negative	Inside the house	No	Yes	No
control	negative	In the backyard	Yes	Yes	No
control	negative	In the backyard	No	No	No
Collared	negative	Inside the house	No	Yes	No
Collared	negative	In the balcony	No	Yes	Yes
control	negative	In the backyard	Yes	Yes	Yes
Collared	negative	In the balcony	No	Yes	No
control	negative	In the backyard	No	Yes	Yes
control	positive	In the backyard	No	No	No
control	negative	Inside the house	No	No	No
control	negative	In the backyard	No	Yes	No
control	negative	In the backyard	Yes	No	Not applicable
control	negative	In the backyard	Yes	No	No
Collared	negative	In the backyard	Yes	Yes	Yes
Collared	negative	In the balcony	No	No	Not applicable
control	negative	In the balcony	Yes	No	Not applicable
control	negative	In the backyard	No	No	No
control	negative	Inside the house	No	No	No
Collared	negative	In the backyard	No	No	Yes
control	negative	Inside the house	Yes	Yes	Not applicable
Collared	negative	In the balcony	No	Yes	No
control	negative	Inside the house	No	Yes	Not applicable
Collared	negative	In the balcony	No	Yes	No
control	negative	In the balcony	No	No	No
control	negative	Inside the house	Yes	Yes	No
Collared	negative	In the balcony	No	Yes	No
Collared	negative	In the balcony	Yes	No	Not applicable
control	negative	In the balcony	Yes	No	Not applicable
control	negative	In the backyard	No	Yes	No
Collared	negative	In the backyard	Yes	No	Yes
Collared	negative	Inside the house	Yes	No	Not applicable
control	negative	In the balcony	No	No	Not applicable
Collared	negative	In the backyard	No	No	No
Collared	negative	Inside the house	Yes	No	Not applicable
Collared	negative	In the balcony	Yes	No	Yes
control	negative	In the balcony	Yes	Yes	Not applicable
Collared	negative	In the balcony	No	No	Yes
control	negative	In the backyard	No	Yes	No
control	negative	In the backyard	Yes	No	Yes
control	negative	In the balcony	No	No	Not applicable
Collared	negative	In the backyard	Yes	No	Yes
control	negative	In the backyard	No	Yes	Yes
Collared	negative	In the backyard	Yes	No	Yes
control	negative	In the backyard	No	Yes	No
control	negative	Inside the house	No	Yes	No
Collared	negative	Inside the house	No	No	Yes
control	negative	In the balcony	No	Yes	Not applicable
Collared	negative	In the backyard	Yes	No	No
control	negative	Inside the house	No	Yes	No
control	positive	In the balcony	No	Yes	No
control	negative	In the backyard	No	Yes	Yes
Collared	negative	Inside the house	No	No	Not applicable
control	negative	Inside the house	No	Yes	Not applicable
control	negative	In the backyard	No	Yes	No
control	negative	In the backyard	No	Yes	Yes
control	negative	In the backyard	Yes	Yes	Yes
Collared	negative	In the backyard	Yes	No	Yes
Collared	negative	In the balcony	No	No	Not applicable
control	negative	Inside the house	Yes	No	Not applicable
control	negative	In the backyard	Yes	No	Yes
control	negative	In the backyard	Yes	Yes	No
Collared	negative	In the backyard	Yes	No	Yes
Collared	negative	In the balcony	No	Yes	Yes
Collared	negative	In the backyard	Yes	Yes	No
control	negative	In the balcony	No	Yes	No
control	negative	In the balcony	Yes	Yes	No
control	positive	In the backyard	Yes	No	Yes
Collared	negative	In the balcony	No	Yes	No
Collared	negative	In the balcony	Yes	No	No
control	negative	Inside the house	No	Yes	No
control	negative	In the backyard	Yes	Yes	Yes
control	negative	In the backyard	No	Yes	No
control	negative	In the backyard	Yes	No	No
Collared	negative	Inside the house	Yes	No	Not applicable
control	negative	In the balcony	No	No	Not applicable
control	negative	In the backyard	No	Yes	No
Collared	negative	In the backyard	No	Yes	No
control	negative	In the balcony	No	Yes	No
control	negative	In the balcony	No	No	Not applicable
Collared	negative	In the balcony	Yes	Yes	No
Collared	negative	In the balcony	No	Yes	No
Collared	negative	In the balcony	No	No	Not applicable
Collared	negative	Inside the house	Yes	No	Yes
control	positive	Inside the house	No	Yes	Not applicable
control	negative	In the balcony	No	Yes	Not applicable
control	negative	In the balcony	No	No	Not applicable
Collared	negative	Inside the house	No	Yes	Not applicable
control	negative	Inside the house	No	No	No
Collared	negative	Inside the house	No	No	Not applicable
Collared	negative	In the balcony	No	Yes	No
Collared	negative	In the backyard	No	Yes	Yes
Collared	positive	In the balcony	Yes	No	Not applicable
Collared	negative	In the balcony	No	No	Yes
control	negative	Inside the house	No	No	Not applicable
Collared	negative	In the backyard	No	Yes	No
control	negative	Inside the house	No	Yes	No
Collared	negative	In the backyard	No	No	Yes
control	negative	In the balcony	No	Yes	Not applicable
control	negative	In the balcony	No	Yes	Yes
Collared	negative	In the backyard	No	No	Not applicable
control	negative	Inside the house	No	Yes	Not applicable
control	negative	In the backyard	No	Yes	No
Collared	negative	In the backyard	No	No	Yes
Collared	positive	In the backyard	No	No	Yes
control	negative	In the backyard	No	No	No
control	negative	Inside the house	No	Yes	No
control	positive	In the backyard	Yes	No	No
control	negative	In the backyard	No	No	Yes
Collared	negative	Inside the house	No	Yes	Not applicable
control	negative	Inside the house	Yes	Yes	No
control	negative	In the backyard	No	Yes	No
Collared	negative	In the balcony	No	Yes	No
Collared	positive	In the backyard	Yes	No	Yes
control	positive	In the backyard	Yes	Yes	Yes
Collared	positive	In the backyard	No	No	No
Collared	negative	In the backyard	No	No	Yes
control	negative	Inside the house	No	No	Not applicable
control	negative	In the backyard	No	Yes	No
Collared	negative	In the balcony	Yes	No	No
control	negative	In the balcony	No	No	No
Collared	negative	In the backyard	No	Yes	No
Collared	negative	In the balcony	Yes	No	No
Collared	negative	Inside the house	No	No	Not applicable
Collared	negative	Inside the house	No	No	No
Collared	negative	In the balcony	Yes	Yes	Yes
Collared	negative	In the balcony	No	Yes	No
control	negative	In the balcony	No	Yes	No
control	positive	In the backyard	No	Yes	No
control	positive	In the backyard	Yes	Yes	No
Collared	negative	In the balcony	No	No	Not applicable
Collared	negative	In the balcony	No	No	Yes
control	negative	In the balcony	No	No	No
control	negative	In the balcony	No	Yes	Not applicable
Collared	positive	In the backyard	Yes	Yes	Yes
Collared	negative	In the backyard	Yes	No	Yes
control	negative	In the balcony	No	Yes	Not applicable
control	negative	In the balcony	No	Yes	No
control	positive	In the backyard	No	Yes	No
Collared	negative	In the balcony	No	No	Not applicable
control	positive	In the balcony	No	Yes	Not applicable
control	negative	In the balcony	No	No	No
Collared	negative	Inside the house	No	No	Yes
control	negative	In the balcony	No	Yes	Yes
control	positive	In the balcony	Yes	Yes	Not applicable
control	positive	In the backyard	No	No	Yes
control	negative	In the balcony	No	No	Not applicable
control	negative	In the backyard	No	No	No
control	negative	In the backyard	Yes	Yes	Not applicable
control	negative	Inside the house	No	Yes	No
control	negative	In the backyard	No	No	No
control	positive	In the backyard	No	No	No
Collared	positive	In the backyard	No	No	No
Collared	negative	Inside the house	Yes	No	Not applicable
Collared	negative	In the backyard	No	No	No
Collared	negative	In the backyard	No	Yes	No
control	negative	Inside the house	No	Yes	No
control	positive	In the backyard	No	No	No
control	negative	In the balcony	No	No	Not applicable
Collared	negative	Inside the house	No	Yes	No
control	negative	In the backyard	No	Yes	No
control	negative	Inside the house	No	Yes	Yes
control	positive	In the balcony	No	Yes	Yes
control	positive	Inside the house	No	Yes	No
Collared	positive	Inside the house	No	Yes	Yes
control	positive	In the balcony	No	Yes	Not applicable
Collared	negative	In the backyard	No	Yes	Yes
control	negative	In the backyard	No	Yes	No
Collared	positive	In the backyard	No	No	No
control	negative	In the balcony	No	No	Not applicable
control	positive	In the balcony	No	No	Not applicable
control	negative	Inside the house	No	Yes	No
control	negative	In the balcony	No	No	No
control	negative	Inside the house	Yes	Yes	No
control	negative	In the backyard	No	No	No
control	negative	Inside the house	No	Yes	No
control	negative	In the backyard	No	No	No
Collared	negative	In the balcony	No	Yes	No
control	negative	In the balcony	Yes	No	Not applicable
Collared	negative	In the backyard	No	No	Yes
control	negative	In the backyard	Yes	Yes	Yes
Collared	positive	In the backyard	No	No	Not applicable
Collared	negative	In the balcony	No	No	No
control	negative	In the backyard	No	Yes	No
control	negative	In the backyard	No	No	No
control	negative	In the backyard	Yes	Yes	No
Collared	positive	Inside the house	No	Yes	Not applicable
Collared	negative	In the backyard	No	No	No
control	positive	In the balcony	No	Yes	No
control	negative	Inside the house	No	Yes	Not applicable
control	positive	In the balcony	Yes	Yes	Not applicable
Collared	negative	In the balcony	Yes	No	No
Collared	positive	In the backyard	No	No	No
control	negative	Inside the house	No	Yes	No
control	negative	In the backyard	No	No	No
Collared	negative	In the backyard	No	No	Yes
control	negative	In the backyard	Yes	Yes	Yes
control	negative	In the balcony	No	Yes	Not applicable
Collared	negative	In the balcony	Yes	Yes	No
control	negative	Inside the house	No	No	Yes
control	negative	In the backyard	Yes	No	No
control	positive	In the balcony	No	Yes	No
Collared	negative	In the backyard	No	Yes	No
control	negative	Inside the house	No	Yes	No
Collared	negative	In the balcony	Yes	No	Yes
control	negative	In the backyard	No	No	No
Collared	positive	In the backyard	No	No	Yes
control	positive	Inside the house	No	No	No
Collared	negative	In the balcony	Yes	No	Yes
control	negative	In the backyard	No	Yes	Not applicable
Collared	negative	In the balcony	Yes	No	Yes
Collared	positive	In the balcony	No	Yes	Yes
control	positive	In the backyard	No	No	No
control	negative	In the backyard	No	No	No
Collared	negative	Inside the house	No	No	Not applicable
Collared	positive	In the backyard	No	No	No
Collared	negative	Inside the house	No	Yes	Not applicable
control	negative	In the balcony	No	Yes	No
control	negative	Inside the house	No	Yes	No
Collared	negative	Inside the house	Yes	No	No
control	negative	In the backyard	Yes	Yes	No
control	negative	In the backyard	No	Yes	No
Collared	negative	In the balcony	No	No	Not applicable
Collared	negative	In the backyard	No	Yes	Not applicable
Collared	negative	In the balcony	No	No	No
Collared	negative	In the backyard	No	Yes	No
control	negative	In the balcony	No	Yes	Not applicable
Collared	negative	In the backyard	No	Yes	No
control	positive	In the balcony	Yes	Yes	Not applicable
control	negative	In the balcony	No	Yes	Not applicable
control	negative	Inside the house	No	Yes	Not applicable
Collared	negative	Inside the house	No	No	Not applicable
Collared	negative	Inside the house	No	No	Not applicable
Collared	negative	Inside the house	No	No	No
Collared	negative	In the backyard	No	No	Yes
control	negative	In the balcony	No	No	Not applicable
Collared	negative	Inside the house	No	No	Not applicable
Collared	negative	Inside the house	Yes	No	Not applicable
control	negative	In the balcony	No	No	Not applicable
Collared	negative	Inside the house	Yes	No	Yes
control	negative	Inside the house	No	No	Not applicable
control	negative	Inside the house	No	Yes	Not applicable
Collared	negative	In the balcony	No	Yes	No
control	negative	In the balcony	Yes	No	Not applicable
control	negative	In the backyard	No	No	Yes
control	negative	In the balcony	No	No	Not applicable
control	negative	In the backyard	Yes	Yes	Yes
Collared	negative	In the backyard	Yes	Yes	No
Collared	positive	In the backyard	No	No	No
control	negative	In the balcony	No	Yes	No
Collared	negative	In the balcony	No	No	Not applicable
Collared	positive	In the backyard	No	No	Not applicable
control	positive	Inside the house	No	Yes	No
control	negative	Inside the house	No	Yes	Not applicable
Collared	negative	In the balcony	Yes	No	Not applicable
Collared	negative	Inside the house	Yes	Yes	No
control	negative	In the balcony	No	Yes	Yes
control	negative	Inside the house	No	Yes	No
Collared	negative	In the balcony	No	No	Not applicable
control	negative	In the balcony	No	No	No
Collared	negative	In the backyard	No	No	No
Collared	negative	In the backyard	No	Yes	Yes
Collared	negative	In the backyard	No	No	No
Collared	positive	In the backyard	No	No	No
control	positive	In the backyard	No	No	No
control	positive	Inside the house	Yes	Yes	No
Collared	negative	In the balcony	No	Yes	No
Collared	negative	Inside the house	No	No	Not applicable
Collared	positive	Inside the house	No	No	Not applicable
Collared	negative	Inside the house	No	Yes	Yes
control	positive	In the backyard	No	No	No
Collared	positive	Inside the house	No	No	Yes
Collared	negative	In the backyard	No	No	No
Collared	negative	Inside the house	No	Yes	No
Collared	negative	Inside the house	No	Yes	Yes
Collared	negative	In the balcony	No	Yes	Not applicable
control	negative	In the backyard	Yes	Yes	No
control	negative	In the backyard	No	No	Yes
control	negative	In the balcony	No	Yes	Not applicable
control	negative	In the balcony	Yes	No	No
control	negative	In the backyard	No	Yes	No
control	negative	In the balcony	No	No	Not applicable
control	positive	In the backyard	Yes	No	No
control	positive	In the balcony	No	No	Not applicable
control	negative	Inside the house	No	Yes	Not applicable
control	negative	In the backyard	No	No	No
control	positive	In the backyard	No	Yes	No
control	negative	Inside the house	No	No	Not applicable
control	negative	In the backyard	No	No	No
Collared	negative	Inside the house	No	No	Yes
control	negative	In the balcony	No	No	Not applicable
Collared	negative	In the balcony	No	Yes	No
Collared	negative	In the backyard	Yes	Yes	No
control	positive	In the balcony	No	Yes	Not applicable
control	negative	In the balcony	No	Yes	Not applicable
Collared	positive	In the backyard	No	No	Yes
control	negative	In the backyard	No	No	No
control	negative	In the balcony	No	No	No
control	positive	Inside the house	No	Yes	Not applicable
Collared	positive	In the balcony	No	No	Not applicable
Collared	negative	In the balcony	No	No	Not applicable
control	negative	In the backyard	No	No	No
control	negative	Inside the house	No	Yes	No
control	negative	Inside the house	No	Yes	No
Collared	negative	In the balcony	Yes	No	No
control	positive	In the balcony	No	No	No
control	positive	In the backyard	No	Yes	Not applicable
control	positive	In the balcony	Yes	No	Not applicable
Collared	negative	In the balcony	No	No	Not applicable
control	negative	In the balcony	No	Yes	No
control	negative	In the backyard	No	Yes	No
Collared	positive	In the backyard	No	No	No
Collared	negative	Inside the house	No	Yes	Not applicable
Collared	negative	In the balcony	No	Yes	No
control	negative	In the balcony	No	Yes	No
control	positive	In the backyard	Yes	No	Yes
control	negative	In the balcony	No	No	No
Collared	positive	In the backyard	Yes	No	No
control	positive	In the backyard	Yes	No	Yes
Collared	positive	In the backyard	Yes	No	Yes
control	negative	In the backyard	Yes	No	Yes
control	negative	In the balcony	No	Yes	Not applicable
control	negative	Inside the house	No	Yes	No
control	negative	Inside the house	No	Yes	Not applicable
control	negative	In the balcony	No	No	No
Collared	negative	In the backyard	No	No	Yes
control	negative	In the balcony	Yes	Yes	Yes
control	negative	In the balcony	No	Yes	No
Collared	negative	In the balcony	No	No	Not applicable
control	negative	In the balcony	Yes	No	No
Collared	negative	Inside the house	No	No	Yes
Collared	negative	Inside the house	No	Yes	Not applicable
control	positive	In the backyard	No	Yes	No
control	negative	In the balcony	No	No	No
Collared	negative	In the backyard	Yes	Yes	No
Collared	negative	Inside the house	No	No	Yes
Collared	positive	In the backyard	Yes	No	Yes
Collared	negative	In the backyard	No	Yes	No
control	positive	In the backyard	Yes	Yes	Not applicable
Collared	positive	In the balcony	No	Yes	Yes
Collared	negative	Inside the house	Yes	No	Not applicable
control	negative	In the backyard	No	No	Yes
Collared	negative	In the backyard	Yes	No	Not applicable
Collared	negative	In the balcony	No	No	Not applicable
Collared	negative	Inside the house	Yes	No	Yes
control	negative	In the balcony	No	Yes	Not applicable
Collared	negative	In the balcony	No	No	Not applicable
control	positive	In the backyard	Yes	No	No
control	negative	In the balcony	Yes	Yes	Not applicable
control	negative	In the balcony	No	No	Not applicable
control	negative	In the backyard	Yes	Yes	Yes
control	negative	Inside the house	No	Yes	Not applicable
control	negative	In the balcony	No	No	No
Collared	negative	In the backyard	No	Yes	Yes
control	positive	In the balcony	No	Yes	No
Collared	negative	Inside the house	Yes	No	Not applicable
control	negative	In the backyard	No	No	Yes
control	positive	In the balcony	No	No	Yes
Collared	negative	In the balcony	Yes	No	Yes
control	negative	In the balcony	No	Yes	Not applicable
Collared	positive	In the balcony	No	No	Yes
Collared	negative	In the balcony	Yes	No	No
control	negative	Inside the house	No	Yes	Not applicable
Collared	positive	In the backyard	No	Yes	No
control	negative	Inside the house	No	No	No
control	negative	In the backyard	No	Yes	No
control	negative	In the backyard	Yes	No	Yes
Collared	negative	In the balcony	No	No	Not applicable
control	positive	In the backyard	No	No	No
Collared	negative	Inside the house	No	Yes	No
Collared	positive	In the backyard	Yes	No	Yes
control	negative	In the backyard	No	No	No
Collared	negative	In the balcony	No	No	No
Collared	negative	In the backyard	No	No	Yes
Collared	negative	In the balcony	No	Yes	No
Collared	negative	In the balcony	Yes	No	Not applicable
control	negative	Inside the house	Yes	Yes	No
Collared	negative	Inside the house	Yes	No	No
Collared	positive	In the backyard	No	No	No
control	negative	Inside the house	No	Yes	Not applicable
control	negative	Inside the house	No	Yes	Not applicable
control	negative	In the balcony	No	Yes	Not applicable
Collared	positive	In the balcony	Yes	No	Yes
control	negative	Inside the house	No	Yes	No
Collared	negative	Inside the house	No	Yes	Not applicable
control	negative	In the balcony	No	No	Not applicable
control	negative	In the balcony	No	No	Not applicable
control	negative	In the balcony	Yes	Yes	No
Collared	positive	In the backyard	Yes	Yes	No
control	negative	In the balcony	No	No	Not applicable
control	negative	In the balcony	No	Yes	Not applicable
control	positive	Inside the house	No	Yes	Not applicable
Collared	negative	In the balcony	No	Yes	No
Collared	negative	In the balcony	No	Yes	Not applicable
Collared	negative	In the balcony	No	Yes	Not applicable
control	negative	In the backyard	No	No	No
control	negative	In the balcony	Yes	No	Yes
control	positive	In the backyard	No	No	Yes
Collared	negative	Inside the house	No	Yes	Not applicable
Collared	negative	In the balcony	No	No	No
Collared	negative	In the backyard	No	No	Not applicable
Collared	negative	In the balcony	No	No	Not applicable
control	negative	In the backyard	No	Yes	No
control	positive	In the balcony	No	Yes	Yes
control	negative	In the balcony	Yes	No	No
control	negative	Inside the house	No	Yes	No
Collared	negative	In the backyard	Yes	Yes	Yes
Collared	negative	Inside the house	No	No	No
control	negative	In the balcony	No	Yes	Not applicable
control	positive	In the balcony	No	No	No
control	negative	In the backyard	No	Yes	No
control	negative	In the balcony	No	Yes	Not applicable
control	negative	In the balcony	No	Yes	No
control	negative	In the backyard	No	Yes	No
Collared	negative	In the backyard	No	No	Yes
Collared	negative	In the backyard	Yes	No	No
control	negative	In the backyard	No	No	No
control	negative	In the backyard	No	Yes	No
control	negative	Inside the house	No	Yes	Not applicable
control	negative	In the backyard	No	No	No
Collared	negative	In the backyard	No	Yes	No
Collared	negative	In the balcony	No	Yes	Not applicable
Collared	negative	In the balcony	No	No	Not applicable
control	negative	Inside the house	No	Yes	No
control	negative	In the balcony	No	Yes	Not applicable
control	negative	In the balcony	Yes	No	Not applicable
control	negative	Inside the house	No	Yes	No
control	negative	In the balcony	Yes	Yes	Yes
control	negative	In the backyard	No	Yes	No
Collared	negative	Inside the house	No	No	Yes
Collared	negative	Inside the house	No	Yes	Not applicable
Collared	negative	Inside the house	Yes	Yes	Not applicable
control	negative	In the balcony	No	No	No
Collared	negative	In the backyard	No	No	Yes
control	negative	In the backyard	No	Yes	No
control	negative	In the backyard	Yes	Yes	Yes
Collared	negative	Inside the house	Yes	No	Not applicable
control	negative	In the balcony	No	No	Not applicable
Collared	negative	In the backyard	Yes	Yes	Yes
Collared	negative	In the backyard	Yes	No	Yes
control	negative	Inside the house	No	Yes	Not applicable
control	positive	In the backyard	No	No	No
control	positive	In the backyard	Yes	Yes	Yes
control	positive	In the backyard	No	No	No
Collared	negative	In the backyard	No	Yes	No
control	negative	In the backyard	No	Yes	No
Collared	negative	Inside the house	No	No	Not applicable
Collared	negative	Inside the house	Yes	No	Not applicable
Collared	negative	In the backyard	No	No	Yes
Collared	negative	Inside the house	No	Yes	Not applicable
Collared	positive	In the balcony	Yes	No	Yes
control	negative	Inside the house	No	Yes	No
Collared	positive	In the backyard	No	Yes	No
Collared	negative	In the balcony	No	Yes	No
control	negative	Inside the house	No	Yes	No
control	positive	Inside the house	No	Yes	No
Collared	negative	Inside the house	No	Yes	Not applicable
control	negative	In the balcony	No	Yes	No
Collared	negative	In the backyard	No	No	No
control	negative	Inside the house	Yes	No	Not applicable
control	negative	In the backyard	No	Yes	No
control	negative	In the backyard	No	Yes	No
Collared	positive	In the balcony	No	No	Not applicable
control	negative	In the backyard	No	No	Not applicable
control	negative	In the balcony	No	Yes	No
control	negative	In the backyard	No	No	No
Collared	negative	In the balcony	Yes	No	Yes
Collared	negative	In the balcony	No	Yes	No
Collared	positive	In the backyard	No	No	No
control	positive	In the backyard	No	No	No
Collared	positive	In the backyard	No	No	Yes
control	negative	In the backyard	No	No	No
Collared	negative	Inside the house	No	Yes	No
control	negative	In the backyard	No	Yes	No
control	negative	In the balcony	No	No	No
Collared	positive	Inside the house	No	Yes	Yes
Collared	negative	In the backyard	No	Yes	No
Collared	negative	In the backyard	No	Yes	No
Collared	negative	Inside the house	No	No	No
control	positive	In the backyard	No	No	No
control	negative	In the backyard	Yes	Yes	No
control	negative	Inside the house	No	Yes	Not applicable
Collared	negative	Inside the house	No	No	Not applicable
control	negative	Inside the house	No	Yes	No
Collared	negative	Inside the house	No	Yes	Not applicable
control	negative	In the backyard	No	No	No
control	negative	Inside the house	No	Yes	No
control	negative	Inside the house	No	No	No
Collared	negative	In the balcony	No	No	Not applicable
control	negative	In the balcony	No	Yes	Not applicable
Collared	negative	In the backyard	No	Yes	No
control	negative	Inside the house	No	Yes	Not applicable
control	negative	In the balcony	No	No	No
control	negative	Inside the house	Yes	Yes	No
Collared	negative	Inside the house	No	No	No
Collared	negative	In the backyard	No	Yes	Yes
Collared	negative	Inside the house	No	No	No
Collared	negative	In the balcony	Yes	No	Yes
control	negative	In the balcony	No	Yes	No
control	negative	In the backyard	No	Yes	No
Collared	negative	Inside the house	No	Yes	No
control	negative	In the balcony	No	No	Not applicable
control	negative	In the balcony	No	Yes	No
control	negative	In the balcony	No	No	Not applicable
control	negative	In the backyard	Yes	Yes	No
control	negative	In the balcony	No	Yes	Not applicable
Collared	negative	In the balcony	Yes	No	Not applicable
Collared	negative	In the backyard	No	No	No
control	negative	In the backyard	Yes	No	No
Collared	positive	In the backyard	No	No	No
Collared	negative	Inside the house	No	No	Not applicable
Collared	negative	In the backyard	Yes	No	Yes
Collared	negative	Inside the house	Yes	No	Not applicable
control	negative	In the balcony	No	Yes	Not applicable
control	negative	Inside the house	No	No	Not applicable
Collared	negative	Inside the house	No	No	Yes
control	negative	In the backyard	No	Yes	No
control	negative	Inside the house	No	Yes	Not applicable
Collared	positive	In the backyard	Yes	No	Yes
Collared	positive	Inside the house	No	No	Not applicable
control	negative	In the balcony	No	Yes	Not applicable
control	negative	In the balcony	No	No	Not applicable
Collared	negative	Inside the house	Yes	No	No
Collared	negative	Inside the house	No	Yes	No
Collared	negative	In the balcony	No	Yes	Not applicable
Collared	negative	In the balcony	Yes	No	Not applicable
Collared	negative	In the balcony	No	No	Not applicable
control	negative	In the backyard	No	No	No
control	negative	Inside the house	Yes	Yes	No
Collared	negative	In the backyard	No	Yes	Yes
control	negative	Inside the house	No	Yes	Not applicable
Collared	positive	In the backyard	Yes	No	Yes
control	negative	Inside the house	No	Yes	No
Collared	negative	In the backyard	Yes	No	Yes
Collared	negative	In the balcony	No	Yes	No
control	negative	Inside the house	No	Yes	No
Collared	negative	In the balcony	No	No	Not applicable
control	negative	Inside the house	No	Yes	Not applicable
control	positive	In the balcony	No	Yes	Not applicable
Collared	positive	In the balcony	No	No	Yes
control	negative	Inside the house	Yes	No	No
Collared	negative	In the backyard	No	No	No
control	negative	In the balcony	No	Yes	No
control	negative	In the backyard	Yes	Yes	No
Collared	positive	Inside the house	No	Yes	Not applicable
Collared	negative	In the backyard	No	No	No
control	negative	In the backyard	No	Yes	Yes
control	negative	In the backyard	No	Yes	No
control	positive	In the balcony	No	No	No
Collared	negative	In the backyard	Yes	No	Yes
Collared	negative	Inside the house	No	No	Yes
control	negative	Inside the house	No	Yes	Not applicable
Collared	positive	In the backyard	Yes	No	Yes
control	negative	In the balcony	No	Yes	Not applicable
control	negative	Inside the house	No	Yes	Not applicable
control	negative	In the backyard	Yes	Yes	No
control	negative	In the backyard	No	Yes	No
control	negative	Inside the house	No	Yes	No
control	negative	In the balcony	No	Yes	Not applicable
Collared	negative	Inside the house	No	No	No
Collared	negative	Inside the house	No	No	No
Collared	negative	In the balcony	No	Yes	No
control	negative	In the backyard	No	No	Not applicable
control	positive	Inside the house	No	Yes	No
Collared	negative	In the balcony	No	No	Not applicable
Collared	negative	In the balcony	No	No	Not applicable
Collared	negative	Inside the house	No	Yes	Not applicable
Collared	negative	In the balcony	No	No	Not applicable
control	negative	Inside the house	No	Yes	Not applicable
control	negative	In the balcony	No	No	No
control	negative	In the backyard	No	Yes	No
control	negative	Inside the house	No	Yes	Not applicable
Collared	positive	In the balcony	No	No	Yes
Collared	negative	In the balcony	No	No	Not applicable
Collared	negative	In the backyard	No	Yes	Yes
Collared	negative	In the backyard	Yes	No	No
Collared	positive	In the backyard	No	Yes	Yes
control	negative	In the balcony	No	No	No
control	negative	In the backyard	No	Yes	No
control	negative	In the balcony	No	Yes	No
control	negative	In the backyard	No	No	Yes
control	negative	In the balcony	No	No	No
control	negative	In the backyard	Yes	No	Yes
Collared	positive	Inside the house	Yes	No	Not applicable
Collared	negative	Inside the house	Yes	No	Yes
control	negative	In the backyard	No	No	No
control	negative	In the backyard	No	Yes	Yes
Collared	negative	In the balcony	No	No	Yes
Collared	negative	In the backyard	No	Yes	No
control	negative	In the backyard	No	Yes	No
control	negative	In the balcony	Yes	Yes	Not applicable
Collared	negative	In the balcony	No	No	Yes
control	negative	Inside the house	No	No	No
Collared	negative	Inside the house	No	No	Yes
control	negative	In the backyard	No	No	No
Collared	negative	In the backyard	Yes	No	No
control	negative	In the balcony	No	No	Not applicable
control	negative	In the backyard	No	Yes	Yes
control	negative	In the backyard	No	No	No
control	negative	In the balcony	No	Yes	No
Collared	negative	In the balcony	No	Yes	No
Collared	positive	In the balcony	Yes	No	Yes
control	negative	Inside the house	No	Yes	No
control	negative	In the balcony	No	Yes	Not applicable
Collared	negative	In the backyard	No	No	No
control	negative	In the balcony	No	Yes	No
control	negative	In the backyard	No	No	No
Collared	positive	In the backyard	Yes	No	Yes
Collared	positive	In the backyard	No	No	No
Collared	negative	In the backyard	No	No	Yes
Collared	positive	In the backyard	Yes	No	Yes
Collared	positive	In the balcony	No	No	Not applicable
control	negative	In the backyard	No	Yes	No
control	negative	In the balcony	Yes	No	No
control	positive	In the balcony	No	Yes	Yes
Collared	positive	In the backyard	Yes	No	Yes
Collared	negative	In the backyard	No	No	No
control	negative	In the backyard	No	Yes	No
Collared	positive	In the backyard	No	No	Yes
control	negative	In the balcony	No	Yes	Not applicable
Collared	positive	Inside the house	No	Yes	Yes
control	negative	In the balcony	No	No	No
control	negative	Inside the house	No	Yes	Not applicable
control	negative	In the balcony	No	Yes	Not applicable
Collared	positive	Inside the house	No	Yes	No
control	negative	In the backyard	Yes	Yes	Yes
Collared	negative	Inside the house	Yes	Yes	Not applicable
control	negative	In the balcony	Yes	No	Not applicable
Collared	negative	In the backyard	No	No	Not applicable
control	positive	In the balcony	No	No	Not applicable
control	positive	In the balcony	Yes	Yes	Not applicable
Collared	negative	In the backyard	No	Yes	Yes
Collared	negative	In the backyard	No	Yes	No
control	negative	Inside the house	No	No	Not applicable
Collared	negative	In the backyard	Yes	No	Yes
Collared	negative	In the backyard	No	No	No
control	negative	In the balcony	No	Yes	No
Collared	negative	In the balcony	No	No	Yes
Collared	negative	Inside the house	No	No	Not applicable
Collared	negative	In the balcony	Yes	No	Not applicable
control	negative	In the backyard	No	No	No
control	negative	In the backyard	No	Yes	Yes
control	negative	In the backyard	No	No	No
control	positive	In the balcony	No	No	No
Collared	negative	Inside the house	No	No	Yes
Collared	negative	Inside the house	Yes	No	Yes
Collared	negative	In the balcony	No	Yes	Not applicable
control	negative	In the backyard	No	Yes	No
Collared	negative	In the balcony	No	No	No
Collared	negative	Inside the house	No	No	No
control	positive	In the backyard	No	No	Yes
control	negative	Inside the house	No	Yes	Not applicable
control	negative	In the balcony	No	No	Not applicable
Collared	positive	In the backyard	No	Yes	Yes
control	negative	Inside the house	No	Yes	Not applicable
control	positive	In the balcony	No	Yes	Yes
control	positive	In the backyard	Yes	Yes	Yes
control	positive	In the balcony	No	No	No
Collared	negative	In the balcony	No	Yes	No
control	negative	Inside the house	No	No	Not applicable
Collared	positive	In the balcony	Yes	No	Yes
Collared	negative	In the backyard	No	No	No
control	negative	In the balcony	No	Yes	No
control	negative	In the backyard	No	Yes	No
control	negative	In the balcony	No	No	Not applicable
control	positive	In the backyard	No	No	No
control	negative	In the backyard	No	No	No
Collared	positive	Inside the house	No	Yes	Not applicable
control	negative	Inside the house	No	Yes	Not applicable
Collared	negative	In the balcony	No	Yes	Yes
control	negative	In the balcony	No	No	Not applicable
Collared	positive	In the backyard	No	Yes	No
Collared	negative	Inside the house	No	No	Not applicable
control	negative	Inside the house	No	No	Not applicable
control	negative	In the backyard	Yes	No	No
control	negative	In the balcony	No	Yes	Not applicable
Collared	negative	In the balcony	No	Yes	Yes
control	negative	In the balcony	Yes	No	Yes
Collared	negative	Inside the house	Yes	Yes	No
control	negative	Inside the house	No	Yes	Not applicable
Collared	negative	Inside the house	No	Yes	No
Collared	negative	Inside the house	Yes	No	Yes
control	positive	In the backyard	No	No	No
Collared	negative	Inside the house	No	No	No
Collared	negative	In the backyard	No	Yes	No
Collared	negative	In the backyard	Yes	Yes	Yes
control	negative	In the backyard	No	No	Yes
Collared	negative	In the backyard	No	Yes	Yes
control	positive	In the balcony	No	No	Not applicable
Collared	negative	Inside the house	Yes	No	Yes
Collared	negative	In the balcony	No	No	Not applicable
Collared	negative	Inside the house	No	No	Not applicable
Collared	negative	In the backyard	No	Yes	No
Collared	negative	In the backyard	Yes	No	Yes
Collared	negative	In the balcony	No	No	Yes
control	negative	In the backyard	No	Yes	Yes
control	positive	In the backyard	No	No	Yes
control	negative	Inside the house	No	Yes	Not applicable
Collared	negative	In the backyard	No	No	Yes
control	negative	Inside the house	No	Yes	No
Collared	negative	In the balcony	No	No	Not applicable
control	negative	In the backyard	No	No	No
control	negative	In the balcony	No	No	No
control	negative	In the backyard	Yes	Yes	No
control	negative	Inside the house	No	No	No
control	negative	In the balcony	No	Yes	No
Collared	negative	In the backyard	Yes	No	Yes
control	negative	In the balcony	No	No	Not applicable
control	negative	In the backyard	No	Yes	No
control	positive	In the balcony	No	No	Yes
control	positive	In the backyard	No	No	No
control	negative	Inside the house	No	Yes	Yes
control	positive	Inside the house	No	Yes	No
control	negative	Inside the house	No	Yes	No
control	negative	Inside the house	No	Yes	Not applicable
control	negative	Inside the house	No	No	Not applicable
Collared	negative	In the balcony	Yes	No	Yes
control	negative	Inside the house	No	No	Not applicable
control	negative	In the balcony	Yes	No	Not applicable
control	negative	In the balcony	Yes	No	Yes
control	negative	Inside the house	No	No	Yes
Collared	negative	In the backyard	Yes	No	Not applicable
Collared	positive	In the backyard	No	No	Yes
Collared	negative	In the backyard	No	No	No
Collared	negative	In the backyard	No	No	Yes
control	positive	In the backyard	No	No	No
control	positive	In the backyard	Yes	Yes	No
Collared	negative	In the backyard	Yes	No	Yes
Collared	negative	In the balcony	No	No	Not applicable
control	negative	Inside the house	No	Yes	No
Collared	negative	In the backyard	Yes	No	Yes
control	negative	Inside the house	No	No	No
Collared	positive	In the balcony	No	Yes	No
control	positive	Inside the house	No	Yes	No
control	negative	In the balcony	No	No	Not applicable
Collared	negative	Inside the house	No	No	Not applicable
control	negative	In the backyard	No	Yes	Yes
Collared	positive	In the backyard	No	Yes	No
control	negative	Inside the house	Yes	Yes	Not applicable
Collared	negative	In the backyard	Yes	No	Yes
control	negative	In the backyard	No	No	No
Collared	negative	In the balcony	No	Yes	No
control	negative	Inside the house	No	Yes	No
control	negative	In the balcony	No	Yes	No
Collared	negative	Inside the house	No	No	Yes
Collared	negative	In the balcony	No	No	Not applicable
Collared	negative	In the backyard	No	Yes	No
Collared	negative	In the balcony	No	Yes	Not applicable
control	negative	Inside the house	Yes	No	Yes
control	negative	Inside the house	No	Yes	No
control	positive	Inside the house	Yes	Do not know	No
Collared	negative	In the backyard	No	No	No
Collared	negative	In the balcony	No	Yes	Not applicable
control	negative	In the balcony	No	Yes	No
control	negative	In the backyard	No	No	No
Collared	negative	Inside the house	No	Yes	Yes
control	negative	In the backyard	No	Yes	No
Collared	negative	In the backyard	No	No	Yes
Collared	negative	Inside the house	No	Yes	No
Collared	negative	In the backyard	Yes	No	Not applicable
Collared	negative	In the backyard	No	No	No
Collared	negative	In the balcony	No	Yes	Not applicable
control	negative	In the backyard	No	No	No
control	negative	In the balcony	No	Yes	Not applicable
control	negative	In the balcony	No	No	No
control	negative	In the backyard	No	No	No
control	negative	In the backyard	No	No	No
Collared	negative	In the balcony	Yes	No	No
Collared	negative	In the backyard	No	Yes	No
Collared	positive	In the backyard	Yes	No	Yes
Collared	negative	In the backyard	No	No	Not applicable
Collared	positive	In the backyard	Yes	Yes	Yes
Collared	negative	In the backyard	No	No	No
control	negative	In the backyard	No	No	Not applicable
control	negative	Inside the house	No	Yes	No
control	positive	In the backyard	No	Yes	Yes
control	negative	Inside the house	No	Yes	No
control	negative	In the balcony	No	No	Not applicable
control	negative	Inside the house	Yes	Yes	No
control	positive	In the backyard	Yes	Yes	No
control	positive	In the backyard	No	No	No
control	positive	In the backyard	No	No	No
Collared	positive	In the backyard	Yes	No	Yes
control	negative	In the backyard	No	Yes	No
Collared	positive	Inside the house	No	Yes	No
Collared	negative	In the backyard	Yes	No	No
Collared	negative	In the backyard	Yes	Yes	No
Collared	negative	Inside the house	No	No	Yes
Collared	positive	Inside the house	No	Yes	Not applicable
Collared	negative	Inside the house	Yes	Yes	Not applicable
control	negative	In the backyard	No	No	No
Collared	negative	In the backyard	No	No	No
control	positive	Inside the house	No	Yes	No
control	positive	In the backyard	No	Yes	No
Collared	positive	In the backyard	No	Yes	No
Collared	negative	In the backyard	No	Yes	No
control	positive	In the balcony	No	No	Not applicable
control	negative	Inside the house	No	Yes	Not applicable
Collared	negative	In the backyard	No	Yes	Yes
Collared	negative	In the balcony	No	No	Not applicable
Collared	negative	In the balcony	No	No	Yes
control	negative	In the balcony	No	No	No
control	negative	In the backyard	Yes	No	No
control	negative	In the backyard	No	Yes	Not applicable
control	negative	Inside the house	No	Yes	No
Collared	negative	Inside the house	No	Yes	Not applicable
control	positive	In the backyard	No	Yes	No
Collared	negative	In the balcony	Yes	No	No
control	positive	In the backyard	Yes	No	Not applicable
control	positive	In the backyard	No	No	No
Collared	negative	In the backyard	Yes	No	Yes
control	negative	In the backyard	Yes	No	Yes
control	positive	In the backyard	No	Yes	Yes
Collared	negative	In the balcony	No	No	Not applicable
control	negative	In the balcony	No	Yes	Not applicable
control	negative	In the balcony	Yes	No	Not applicable
Collared	negative	In the backyard	No	Yes	Yes
control	positive	In the balcony	No	No	No
control	negative	Inside the house	No	Yes	No
Collared	negative	In the balcony	Yes	Yes	Yes
Collared	negative	In the backyard	No	No	No
Collared	negative	In the backyard	Yes	Yes	No
Collared	positive	In the backyard	No	No	No
Collared	positive	In the balcony	No	Yes	No
Collared	positive	In the balcony	No	No	No
Collared	negative	In the backyard	Yes	No	No
control	positive	In the backyard	Yes	No	No
control	negative	In the balcony	No	No	Not applicable
Collared	negative	In the backyard	No	No	No
control	negative	Inside the house	Yes	No	Not applicable
Collared	negative	In the backyard	No	Yes	No
Collared	positive	In the backyard	No	No	No
control	negative	In the backyard	Yes	No	No
control	negative	In the balcony	No	No	Not applicable
control	negative	In the balcony	Yes	No	Not applicable
Collared	negative	In the balcony	No	No	Not applicable
Collared	negative	In the backyard	No	No	Yes
control	positive	In the backyard	No	No	Yes
control	positive	In the backyard	No	No	No
control	negative	In the backyard	No	Yes	No
Collared	positive	Inside the house	No	No	Not applicable
Collared	positive	In the backyard	No	No	Yes
control	positive	In the backyard	No	Yes	Yes
control	negative	In the backyard	No	No	No
control	positive	In the balcony	No	Yes	No
Collared	negative	In the backyard	No	No	No
control	positive	In the balcony	No	No	No
Collared	negative	In the backyard	No	Yes	Yes
control	positive	In the backyard	No	No	Yes
control	negative	In the backyard	No	No	No
control	negative	In the backyard	No	No	No
Collared	negative	In the backyard	No	No	Yes
Collared	negative	In the backyard	No	No	Yes
control	positive	In the backyard	No	No	No
control	positive	In the backyard	Yes	No	Yes
Collared	negative	In the backyard	Yes	No	Yes
control	positive	In the backyard	No	Yes	No
control	positive	In the backyard	Yes	No	No
Collared	negative	In the backyard	No	No	No
Collared	negative	In the balcony	Yes	No	Not applicable
control	negative	In the balcony	No	No	Not applicable
Collared	negative	In the backyard	No	Yes	Yes
control	positive	In the balcony	Yes	No	Not applicable
control	negative	In the backyard	No	No	No
control	negative	Inside the house	Yes	No	Not applicable
control	positive	In the backyard	No	No	No
control	positive	Inside the house	Yes	Yes	No
Collared	positive	In the backyard	Yes	No	Not applicable
Collared	negative	In the backyard	No	Yes	Yes
Collared	negative	In the balcony	No	Yes	Not applicable
Collared	negative	In the balcony	Yes	Yes	Not applicable
control	negative	In the backyard	No	Yes	Yes
Collared	negative	In the balcony	No	No	No
Collared	negative	In the backyard	No	No	Yes
control	positive	In the backyard	No	No	No
Collared	negative	In the balcony	No	Yes	No
Collared	negative	In the backyard	No	Yes	No
control	negative	In the backyard	Yes	No	Yes
control	negative	In the balcony	No	No	Not applicable
control	negative	Inside the house	No	No	No
control	positive	In the backyard	Yes	Yes	No
Collared	negative	Inside the house	No	Yes	No
Collared	negative	In the backyard	No	No	No
control	positive	In the backyard	No	No	Yes
Collared	negative	In the backyard	No	Yes	No
control	positive	In the balcony	No	Yes	No
Collared	negative	Inside the house	No	Yes	Not applicable
Collared	negative	In the backyard	No	No	Yes
Collared	negative	In the backyard	No	No	Yes
Collared	negative	In the backyard	No	Yes	Not applicable
control	positive	In the balcony	No	No	Not applicable
control	negative	In the backyard	No	Yes	No
Collared	negative	In the backyard	Yes	No	No
Collared	negative	In the backyard	No	No	Not applicable
control	negative	In the balcony	No	Yes	Not applicable
control	negative	In the backyard	No	No	No
Collared	negative	In the backyard	Yes	Yes	Yes
control	positive	In the backyard	Yes	Yes	No
control	positive	In the backyard	No	Yes	Yes
control	negative	In the balcony	No	Yes	No
Collared	negative	Inside the house	No	Yes	No
Collared	negative	In the backyard	Yes	No	Yes
control	positive	In the backyard	No	No	Yes
Collared	positive	In the balcony	No	No	Not applicable
control	negative	In the backyard	No	Yes	No
Collared	positive	In the balcony	Yes	No	Not applicable
Collared	negative	In the backyard	No	Yes	No
control	negative	In the backyard	No	No	No
Collared	positive	In the backyard	Yes	No	Yes
Collared	negative	In the balcony	No	Yes	No
Collared	negative	In the balcony	No	Yes	Yes
Collared	negative	In the backyard	No	No	No
Collared	negative	In the backyard	Yes	No	No
control	negative	In the backyard	No	No	Not applicable
control	negative	In the backyard	No	No	Yes
control	positive	In the backyard	No	Yes	No
Collared	negative	In the backyard	No	No	Yes
control	negative	In the balcony	No	No	No
control	positive	In the backyard	Yes	No	Not applicable
Collared	negative	In the balcony	No	Yes	No
control	positive	Inside the house	No	Yes	Not applicable
control	negative	In the backyard	No	Yes	No
Collared	positive	In the backyard	No	No	Yes
Collared	negative	In the balcony	No	Yes	No
control	negative	In the balcony	No	Yes	No
Collared	positive	In the backyard	No	No	Yes
Collared	negative	In the backyard	No	No	Yes
control	positive	In the balcony	Yes	Yes	Not applicable
control	negative	In the balcony	No	Yes	Not applicable
Collared	negative	In the balcony	No	No	Not applicable
control	negative	In the backyard	No	Yes	No
control	negative	In the balcony	Yes	No	Yes
Collared	negative	In the balcony	Yes	No	Not applicable
control	negative	In the backyard	No	No	No
control	negative	In the backyard	Yes	No	No
Collared	negative	In the balcony	No	Yes	Not applicable
Collared	negative	In the balcony	No	No	Not applicable
Collared	negative	In the backyard	No	No	Yes
control	positive	In the backyard	No	Yes	No
control	positive	In the backyard	No	No	Yes
control	positive	In the balcony	No	Yes	Not applicable
Collared	negative	In the balcony	Yes	No	Not applicable
Collared	positive	In the balcony	Yes	No	Yes
Collared	negative	Inside the house	No	Yes	Not applicable
Collared	negative	In the balcony	Yes	Yes	No
control	negative	In the backyard	Yes	No	Yes
control	negative	In the backyard	Yes	Yes	Not applicable
Collared	negative	In the backyard	No	Yes	No
Collared	positive	In the backyard	No	No	Yes
Collared	positive	In the backyard	No	Yes	No
control	negative	In the backyard	Yes	No	No
control	negative	In the backyard	No	No	No
Collared	positive	In the backyard	Yes	No	Yes
Collared	negative	In the balcony	No	Yes	Not applicable
control	positive	In the backyard	No	Yes	Yes
control	negative	In the backyard	No	No	No
control	negative	In the backyard	No	Yes	No
Collared	negative	In the balcony	No	Yes	Not applicable
Collared	negative	In the balcony	Yes	Yes	Not applicable
Collared	negative	In the backyard	No	No	No
control	positive	In the backyard	Yes	No	No
Collared	negative	Inside the house	Yes	Yes	Not applicable
Collared	positive	In the balcony	No	Yes	Not applicable
Collared	negative	In the backyard	No	No	Not applicable
Collared	negative	In the balcony	No	Yes	No
control	negative	In the backyard	Yes	No	Yes
control	positive	In the balcony	Yes	Yes	Not applicable
Collared	negative	Inside the house	No	No	Not applicable
control	negative	In the backyard	No	No	No
control	negative	Inside the house	No	No	Not applicable
control	negative	Inside the house	No	No	No
Collared	negative	Inside the house	No	Yes	Not applicable
control	negative	In the balcony	No	Yes	Not applicable
Collared	negative	In the backyard	Yes	Yes	Yes
control	negative	In the backyard	Yes	No	No
control	positive	In the balcony	No	No	Not applicable
control	negative	In the backyard	No	Do not know	No
Collared	positive	In the balcony	No	Yes	Not applicable
control	negative	In the backyard	Yes	Yes	Not applicable
control	positive	In the balcony	No	No	Not applicable
control	negative	In the backyard	No	Yes	No
Collared	negative	In the balcony	Yes	No	No
Collared	negative	In the backyard	No	No	Yes
control	positive	In the balcony	No	Yes	No
Collared	positive	In the backyard	Yes	No	Yes
control	positive	In the backyard	No	Yes	Yes
Collared	negative	In the backyard	No	No	No
Collared	negative	Inside the house	No	Yes	No
control	negative	In the balcony	No	No	No
control	negative	In the backyard	Yes	Yes	No
Collared	positive	In the balcony	Yes	Yes	Yes
Collared	negative	In the balcony	No	Yes	No
control	negative	In the balcony	No	No	Not applicable
Collared	negative	In the balcony	Yes	No	Not applicable
Collared	negative	In the backyard	No	No	No
control	positive	Inside the house	No	Yes	Not applicable
Collared	negative	Inside the house	No	Yes	No
Collared	negative	In the balcony	No	No	No
control	negative	Inside the house	No	Yes	Not applicable
control	positive	In the backyard	No	No	No
Collared	negative	Inside the house	Yes	Yes	No
control	negative	In the backyard	No	Yes	Not applicable
control	negative	Inside the house	No	Yes	Not applicable
control	negative	In the backyard	No	No	No
control	negative	Inside the house	Yes	No	No
control	negative	In the backyard	Yes	No	No
control	positive	In the backyard	No	No	Yes
Collared	positive	In the backyard	Yes	No	Yes
Collared	positive	In the backyard	No	Yes	No
control	negative	In the balcony	No	No	Not applicable
Collared	negative	Inside the house	No	Yes	No
Collared	positive	In the balcony	No	Yes	Not applicable
control	positive	In the balcony	No	Yes	No
Collared	negative	In the backyard	No	No	Yes
Collared	negative	In the balcony	No	Yes	Not applicable
control	negative	In the backyard	No	Yes	No
Collared	negative	In the backyard	No	No	Not applicable
Collared	positive	In the balcony	No	No	Not applicable
control	negative	In the balcony	No	No	Not applicable
Collared	negative	In the balcony	No	No	Not applicable
control	negative	Inside the house	No	Yes	Not applicable
control	negative	In the backyard	Yes	No	Yes
control	negative	Inside the house	Yes	Yes	Not applicable
control	negative	Inside the house	No	Yes	Yes
Collared	negative	In the balcony	No	Yes	No
Collared	negative	In the backyard	Yes	Yes	No
control	positive	In the backyard	No	No	No
Collared	negative	In the backyard	Yes	No	Not applicable
Collared	negative	In the backyard	Yes	No	Yes
Collared	negative	In the backyard	No	No	No
control	negative	In the backyard	Yes	No	Not applicable
control	negative	Inside the house	No	No	Not applicable
control	positive	In the backyard	No	Yes	No
control	negative	In the backyard	No	Yes	No
control	negative	Inside the house	No	Yes	No
control	positive	In the backyard	Yes	No	No
control	negative	Inside the house	No	Yes	Not applicable
Collared	negative	Inside the house	No	Yes	Not applicable
Collared	positive	In the backyard	No	Yes	No
Collared	positive	In the balcony	Yes	No	Yes
Collared	positive	In the backyard	No	No	Yes
control	positive	In the backyard	No	No	No
Collared	negative	In the backyard	No	No	No
Collared	positive	In the backyard	No	No	Yes
control	negative	In the backyard	No	No	No
control	negative	In the balcony	No	Yes	Not applicable
control	positive	In the balcony	No	Yes	No
control	negative	In the backyard	No	No	Yes
Collared	negative	In the balcony	Yes	No	Not applicable
Collared	negative	In the balcony	Yes	Yes	No
control	positive	In the backyard	No	Yes	Yes
control	negative	In the backyard	No	Yes	No
control	positive	In the balcony	No	No	Not applicable
control	negative	In the balcony	No	No	Not applicable
control	negative	Inside the house	No	Yes	No
control	negative	In the backyard	No	Yes	No
control	negative	In the backyard	Yes	No	No
Collared	negative	In the backyard	Yes	No	No
control	negative	In the backyard	Yes	No	Yes
control	negative	In the balcony	No	Yes	No
control	positive	In the backyard	No	Yes	No
Collared	negative	In the balcony	No	Yes	No
control	positive	In the backyard	No	No	No
control	positive	In the backyard	Yes	Yes	Yes
Collared	positive	In the backyard	Yes	No	No
control	negative	In the balcony	No	No	Not applicable
Collared	negative	Inside the house	No	Yes	No
control	negative	In the backyard	Yes	No	No
control	positive	In the backyard	No	Yes	No
Collared	negative	In the balcony	No	No	Yes
Collared	negative	In the backyard	No	Yes	No
control	positive	In the backyard	No	Yes	No
control	positive	In the balcony	No	Yes	No
control	negative	In the backyard	No	No	No
Collared	negative	In the balcony	No	No	Not applicable
control	negative	In the balcony	No	No	Not applicable
control	positive	In the backyard	No	No	No
Collared	positive	Inside the house	No	Yes	No
Collared	negative	In the balcony	No	Yes	No
Collared	positive	In the backyard	No	Yes	No
control	negative	In the backyard	No	No	No
control	negative	In the backyard	Yes	Yes	Not applicable
Collared	negative	In the backyard	Yes	No	Yes
Collared	positive	In the backyard	Yes	No	No
control	positive	In the balcony	No	No	No
control	negative	In the balcony	No	No	No
control	negative	Inside the house	No	Yes	Not applicable
Collared	negative	In the balcony	No	Yes	No
Collared	negative	In the backyard	No	No	Yes
Collared	negative	Inside the house	No	Yes	No
control	negative	In the balcony	No	No	Not applicable
Collared	negative	In the balcony	No	No	No
control	positive	In the balcony	No	Yes	No
control	negative	In the balcony	No	Yes	Not applicable
control	negative	In the backyard	No	Yes	Yes
Collared	negative	In the backyard	No	No	No
control	negative	In the backyard	No	Yes	No
control	negative	In the backyard	Yes	No	Yes
Collared	negative	In the backyard	No	No	No
Collared	positive	In the backyard	No	Yes	No
Collared	negative	Inside the house	No	Yes	Not applicable
control	positive	In the balcony	No	No	Not applicable
control	negative	In the balcony	Yes	No	Not applicable
Collared	negative	In the backyard	No	No	No
Collared	negative	In the balcony	Yes	No	Yes
Collared	negative	Inside the house	No	Yes	Yes
control	negative	Inside the house	No	No	Yes
control	negative	Inside the house	No	Yes	No
control	negative	In the balcony	No	Yes	No
control	negative	In the balcony	No	No	Not applicable
Collared	negative	Inside the house	Yes	Yes	No
Collared	negative	Inside the house	No	No	No
control	negative	In the backyard	Yes	No	No
Collared	positive	Inside the house	No	Yes	No
Collared	negative	Inside the house	Yes	Yes	Not applicable
control	negative	In the balcony	No	No	Not applicable
control	negative	Inside the house	No	Yes	Yes
control	positive	In the backyard	No	No	No
Collared	negative	In the backyard	No	No	No
Collared	negative	In the backyard	No	Yes	Yes
Collared	negative	In the backyard	No	Yes	Not applicable
Collared	negative	In the balcony	No	No	Not applicable
Collared	negative	In the backyard	No	No	No
control	negative	In the backyard	Yes	Yes	No
Collared	negative	In the backyard	No	Yes	No
control	negative	Inside the house	No	Yes	Not applicable
control	negative	Inside the house	No	No	No
control	positive	In the backyard	Yes	Yes	No
Collared	negative	In the backyard	No	Yes	Yes
control	positive	Inside the house	No	Yes	Not applicable
Collared	negative	In the backyard	No	Yes	Yes
Collared	negative	In the balcony	No	Yes	Not applicable
Collared	negative	Inside the house	No	No	Not applicable
Collared	negative	In the balcony	No	Yes	Not applicable
Collared	positive	In the backyard	No	No	No
Collared	negative	In the backyard	No	No	Yes
control	negative	Inside the house	No	Yes	No
control	positive	In the backyard	No	No	Not applicable
Collared	positive	In the backyard	Yes	No	No
Collared	negative	Inside the house	No	Yes	Not applicable
Collared	negative	Inside the house	No	Yes	Not applicable
control	positive	In the backyard	No	Yes	No
control	positive	In the backyard	No	Yes	No
Collared	negative	In the backyard	No	No	Yes
Collared	negative	Inside the house	No	No	No
control	positive	In the balcony	No	Yes	Not applicable
Collared	negative	In the backyard	Yes	No	No
control	negative	In the backyard	No	Yes	No
Collared	negative	In the balcony	No	Yes	Not applicable
Collared	positive	In the backyard	No	No	Yes
Collared	negative	Inside the house	No	No	Not applicable
Collared	negative	In the balcony	No	No	Not applicable
Collared	negative	Inside the house	No	Yes	Not applicable
control	negative	Inside the house	No	Yes	No
Collared	negative	In the balcony	No	Yes	Not applicable
control	negative	Inside the house	No	Yes	No
Collared	positive	In the backyard	Yes	No	Yes
Collared	negative	In the backyard	Yes	Yes	Yes
control	positive	Inside the house	No	Yes	Not applicable
control	negative	In the backyard	No	No	No
Collared	negative	In the backyard	No	Yes	Not applicable
control	negative	In the backyard	No	No	No
Collared	negative	In the balcony	No	No	Yes
Collared	negative	Inside the house	No	Yes	Not applicable
control	positive	In the backyard	Yes	Yes	No
control	negative	Inside the house	No	Yes	No
control	positive	In the backyard	Yes	No	Yes
control	negative	In the balcony	Yes	No	Not applicable
control	negative	In the backyard	No	No	No
Collared	positive	In the backyard	Yes	No	Yes
Collared	negative	In the backyard	Yes	No	Yes
control	negative	In the backyard	No	Yes	No
control	negative	In the balcony	No	Yes	Not applicable
control	negative	In the backyard	No	No	No
Collared	negative	Inside the house	No	Yes	Not applicable
Collared	negative	Inside the house	No	Yes	No
Collared	negative	In the balcony	No	Yes	Not applicable
control	positive	In the backyard	No	No	No
Collared	positive	In the backyard	Yes	Yes	No
Collared	negative	In the balcony	No	Yes	Not applicable
control	negative	In the balcony	No	No	No
control	negative	In the backyard	No	No	No
control	negative	Inside the house	No	Yes	No
control	positive	In the backyard	No	No	No
Collared	positive	In the backyard	Yes	No	Yes
control	negative	In the backyard	No	Yes	No
Collared	negative	In the backyard	Yes	No	Yes
control	negative	In the balcony	No	No	Not applicable
control	negative	In the balcony	No	No	Not applicable
control	negative	In the balcony	No	Yes	Not applicable
Collared	negative	In the balcony	No	Yes	No
Collared	positive	In the balcony	No	Yes	No
Collared	negative	In the backyard	No	Yes	Not applicable
control	negative	Inside the house	No	Yes	Not applicable
Collared	negative	In the backyard	No	Yes	Yes
control	negative	In the backyard	Yes	Yes	No
control	negative	In the balcony	No	Yes	Not applicable
Collared	negative	In the backyard	No	No	Yes
Collared	negative	In the balcony	No	Yes	Not applicable
control	positive	In the balcony	No	Yes	Not applicable
Collared	negative	In the backyard	No	No	Yes
Collared	negative	In the backyard	No	No	No
Collared	negative	Inside the house	No	No	Yes
control	negative	Inside the house	No	Yes	Not applicable
control	negative	In the balcony	No	No	Not applicable
control	positive	Inside the house	No	Yes	Yes
Collared	negative	Inside the house	No	Yes	No
Collared	negative	In the backyard	No	No	Yes
Collared	negative	In the backyard	Yes	Yes	Not applicable
control	negative	In the backyard	No	Yes	No
control	positive	In the balcony	No	Yes	Not applicable
control	negative	In the backyard	No	Yes	No
Collared	negative	In the backyard	No	Yes	No
control	negative	In the backyard	Yes	No	Yes
Collared	positive	In the backyard	Yes	No	Yes
control	negative	Inside the house	No	Yes	Not applicable
control	positive	In the balcony	No	Yes	No
control	negative	In the balcony	Yes	No	Not applicable
control	negative	In the backyard	No	No	No
Collared	negative	Inside the house	Yes	No	Not applicable
control	positive	In the balcony	Yes	Yes	Not applicable
Collared	negative	In the balcony	No	Yes	No
Collared	positive	In the backyard	No	Yes	Yes
Collared	negative	In the backyard	No	Yes	No
Collared	negative	In the backyard	No	Yes	No
Collared	negative	In the backyard	Yes	No	No
Collared	positive	Inside the house	No	No	No
control	negative	In the backyard	No	No	No
Collared	negative	In the backyard	No	Yes	Not applicable
Collared	negative	In the balcony	No	Yes	No
Collared	positive	In the backyard	No	No	Yes
control	negative	In the backyard	Yes	Yes	No
control	negative	Inside the house	No	Yes	Not applicable
Collared	positive	Inside the house	No	No	Not applicable
control	positive	In the backyard	No	Yes	No
control	negative	Inside the house	No	Yes	Not applicable
Collared	negative	In the balcony	No	No	No
control	positive	In the backyard	Yes	Yes	No
Collared	negative	In the backyard	No	No	No
control	negative	In the balcony	No	No	No
control	negative	In the backyard	No	Yes	No
Collared	negative	In the backyard	No	No	No
Collared	negative	In the backyard	No	No	Yes
control	negative	In the backyard	No	No	Yes
control	negative	In the balcony	No	No	No
control	negative	In the backyard	No	Yes	No
Collared	negative	In the balcony	No	No	Not applicable
control	positive	In the balcony	No	Yes	No
control	negative	In the balcony	No	Yes	No
control	positive	In the backyard	No	Yes	No
Collared	negative	In the backyard	No	Yes	No
control	negative	In the backyard	No	No	No
control	positive	In the balcony	Yes	Yes	Yes
Collared	negative	In the backyard	Yes	No	Not applicable
Collared	negative	In the balcony	No	No	Not applicable
control	negative	Inside the house	No	No	No
Collared	positive	In the balcony	No	Yes	Yes
Collared	positive	In the backyard	Yes	No	Yes
control	negative	In the balcony	No	No	Not applicable
control	negative	In the backyard	Yes	Yes	No
Collared	positive	In the backyard	Yes	No	Yes
Collared	negative	In the backyard	Yes	No	Yes
control	negative	In the backyard	No	No	No
Collared	negative	In the backyard	No	No	No
control	negative	In the backyard	No	Yes	No
control	negative	In the backyard	No	No	Yes
Collared	positive	Inside the house	No	No	Not applicable
Collared	positive	In the backyard	Yes	No	No
Collared	negative	In the balcony	Yes	Yes	No
Collared	negative	In the backyard	No	No	No
control	positive	In the backyard	No	No	No
control	negative	In the backyard	Yes	Yes	No
Collared	negative	In the backyard	No	No	No
control	positive	In the backyard	No	No	No
control	negative	In the balcony	No	No	Not applicable
control	positive	In the balcony	No	No	Not applicable
control	positive	In the backyard	Yes	No	No
control	positive	In the backyard	No	Yes	No
control	positive	In the backyard	No	No	Yes
Collared	negative	In the balcony	No	Yes	Not applicable
Collared	positive	In the backyard	No	No	Yes
control	negative	In the backyard	No	No	Yes
Collared	negative	In the backyard	No	Yes	Not applicable
Collared	positive	In the backyard	Yes	No	Yes
Collared	positive	In the backyard	No	No	Yes
Collared	negative	In the backyard	Yes	No	Yes
control	negative	In the balcony	No	No	No
Collared	positive	In the backyard	No	Yes	No
control	negative	In the balcony	No	Yes	Not applicable
Collared	positive	In the backyard	No	No	Yes
Collared	positive	In the backyard	No	No	Yes
control	negative	In the balcony	No	Yes	No
Collared	positive	In the backyard	No	No	No
Collared	negative	In the backyard	Yes	No	No
Collared	positive	In the backyard	No	Yes	Yes
control	positive	In the backyard	No	Yes	No
Collared	positive	In the balcony	Yes	No	Yes
Collared	negative	In the backyard	No	No	No
Collared	negative	In the balcony	No	Yes	Not applicable
control	positive	In the backyard	No	Yes	Yes
control	negative	In the backyard	No	No	No
Collared	negative	In the backyard	Yes	No	No
control	positive	Inside the house	No	Yes	Not applicable
Collared	negative	In the backyard	No	No	Yes
Collared	positive	In the backyard	No	Yes	No
control	positive	In the backyard	No	Yes	No
Collared	positive	In the balcony	Yes	No	No
Collared	negative	In the backyard	No	Yes	No
Collared	positive	In the backyard	No	Yes	No
control	negative	In the backyard	No	No	No
Collared	negative	In the balcony	No	No	Not applicable
Collared	negative	In the balcony	No	Yes	Yes
control	negative	In the backyard	No	Yes	Yes
control	positive	In the backyard	No	Yes	No
control	negative	In the balcony	No	Yes	No
Collared	negative	In the balcony	No	No	Not applicable
Collared	positive	In the backyard	No	No	Yes
control	positive	In the backyard	No	Yes	Not applicable
Collared	positive	In the backyard	No	No	No
control	positive	In the backyard	No	Yes	Yes
Collared	negative	In the backyard	No	No	Yes
Collared	positive	Inside the house	No	No	Not applicable
control	positive	In the backyard	Yes	No	Yes
Collared	negative	In the balcony	Yes	No	Yes
control	positive	In the backyard	No	No	Yes
Collared	negative	In the balcony	No	No	Yes
control	negative	In the backyard	No	Yes	No
control	positive	In the backyard	No	Yes	Yes
control	negative	In the balcony	No	Yes	Not applicable
control	positive	In the backyard	No	No	No
control	positive	Inside the house	No	Yes	Not applicable
control	negative	In the backyard	No	No	No
Collared	negative	In the backyard	No	Yes	No
control	negative	Inside the house	No	Yes	Not applicable
Collared	positive	In the backyard	No	Yes	Not applicable
Collared	negative	In the balcony	No	Yes	No
Collared	negative	In the balcony	No	No	No
control	negative	In the backyard	No	No	No
control	negative	In the backyard	No	No	Yes
control	negative	In the backyard	No	No	No
Collared	positive	In the backyard	Yes	No	Yes
control	negative	In the backyard	No	Yes	No
Collared	positive	In the backyard	No	No	Yes
control	positive	In the backyard	No	Yes	Yes
Collared	negative	In the backyard	No	No	Yes
control	negative	In the balcony	No	No	No
control	positive	In the balcony	No	No	No
control	negative	In the balcony	No	Yes	Not applicable
control	negative	In the balcony	No	Yes	Not applicable
Collared	negative	In the backyard	Yes	No	No
control	negative	In the backyard	Yes	No	Yes
control	positive	In the backyard	No	Yes	No
control	negative	In the balcony	No	No	Not applicable
Collared	positive	In the backyard	Yes	No	Yes
control	positive	In the backyard	No	No	No
Collared	negative	In the backyard	No	No	Yes
control	negative	In the backyard	No	No	Yes
Collared	negative	In the backyard	No	No	Yes
control	negative	In the backyard	No	Yes	No
control	negative	In the backyard	No	No	No
Collared	negative	In the balcony	No	Yes	No
Collared	negative	In the backyard	No	No	Yes
control	positive	In the backyard	No	Yes	No
Collared	positive	In the backyard	Yes	No	Yes
Collared	negative	In the backyard	Yes	No	No
Collared	positive	In the backyard	No	Yes	Yes
Collared	negative	In the balcony	No	No	Not applicable
Collared	negative	Inside the house	No	Yes	Yes
Collared	positive	In the balcony	No	Yes	Not applicable
control	negative	In the balcony	No	No	Not applicable
Collared	negative	In the backyard	No	No	No
Collared	positive	In the backyard	Yes	No	Yes
control	negative	In the balcony	No	No	No
Collared	negative	In the backyard	No	No	No
Collared	negative	Inside the house	No	Yes	Not applicable
Collared	positive	In the backyard	No	No	No
Collared	negative	In the backyard	No	Yes	No
control	negative	In the backyard	Yes	No	Not applicable
Collared	positive	In the balcony	No	Yes	No
Collared	negative	Inside the house	No	No	Not applicable
control	negative	In the balcony	No	Yes	No
control	negative	In the backyard	No	No	No
Collared	negative	In the backyard	Yes	No	Yes
Collared	negative	In the balcony	No	Yes	Not applicable
Collared	negative	In the balcony	Yes	No	No
Collared	negative	In the backyard	No	No	Yes
Collared	positive	In the backyard	No	No	Yes
Collared	negative	In the balcony	No	Yes	No
control	negative	In the balcony	Yes	Yes	No
control	negative	In the backyard	No	No	Yes
control	negative	In the backyard	No	No	No
control	negative	In the backyard	No	Yes	Not applicable
control	negative	In the backyard	No	Yes	No
control	positive	In the backyard	Yes	No	Yes
control	negative	Inside the house	No	Yes	No
control	positive	In the balcony	No	Yes	No
Collared	negative	In the balcony	Yes	Yes	Not applicable
Collared	negative	In the balcony	Yes	Yes	No
control	negative	In the balcony	No	Yes	No
Collared	negative	Inside the house	Yes	No	Not applicable
control	negative	In the backyard	No	Yes	No
control	positive	In the backyard	Yes	No	No
Collared	negative	In the backyard	No	No	No
control	negative	In the backyard	No	Yes	No
Collared	negative	In the balcony	No	No	Not applicable
control	negative	Inside the house	No	No	No
Collared	positive	In the balcony	No	No	No
Collared	negative	In the backyard	No	No	Yes
Collared	negative	In the balcony	No	No	No
Collared	negative	In the balcony	No	No	Not applicable
Collared	positive	In the backyard	No	No	Yes
control	positive	In the backyard	No	Yes	No
Collared	negative	In the balcony	No	Yes	Not applicable
control	negative	In the backyard	No	Yes	No
Collared	negative	Inside the house	No	No	Yes
control	positive	In the balcony	No	No	Not applicable
Collared	negative	In the balcony	Yes	No	No
Collared	positive	In the backyard	No	Yes	Yes
Collared	negative	In the backyard	No	No	Yes
Collared	negative	In the backyard	No	No	No
control	positive	In the backyard	No	No	No
control	negative	In the backyard	Yes	No	Yes
control	positive	Inside the house	No	No	Not applicable
Collared	positive	In the balcony	No	No	Not applicable
control	negative	In the backyard	No	No	Yes
control	positive	In the backyard	No	No	No
control	positive	In the backyard	Yes	No	Yes
Collared	positive	In the balcony	No	Yes	No
Collared	negative	In the balcony	No	Yes	No
Collared	positive	In the backyard	No	Yes	No
Collared	positive	In the balcony	Yes	No	Yes
control	positive	In the backyard	No	No	Yes
Collared	negative	Inside the house	No	No	Not applicable
control	positive	In the backyard	No	No	Yes
Collared	negative	In the backyard	No	Yes	Yes
Collared	negative	In the balcony	No	No	Not applicable
Collared	negative	Inside the house	No	No	Not applicable
control	positive	In the backyard	No	Yes	No
control	negative	In the backyard	Yes	No	Yes
control	negative	In the balcony	No	Yes	No
control	negative	In the backyard	No	No	No
Collared	positive	In the balcony	No	No	Yes
Collared	negative	In the backyard	Yes	No	No
control	negative	In the backyard	Yes	No	No
control	negative	In the balcony	No	Yes	Not applicable
Collared	negative	In the balcony	No	Yes	No
control	negative	In the balcony	No	No	Not applicable
control	positive	In the backyard	No	Yes	No
control	negative	In the backyard	No	No	No
control	negative	In the backyard	Yes	No	No
Collared	negative	In the backyard	Yes	No	No
Collared	negative	In the backyard	No	No	Yes
control	negative	In the balcony	No	Yes	Not applicable
control	negative	In the balcony	No	No	No
control	negative	In the balcony	No	Yes	No
control	negative	In the backyard	No	Yes	Yes
control	negative	Inside the house	Yes	Yes	Not applicable
control	negative	In the backyard	Yes	No	Yes
control	negative	Inside the house	Yes	No	Not applicable
Collared	negative	In the backyard	No	No	Yes
Collared	negative	In the backyard	No	No	Yes
Collared	negative	In the balcony	No	No	Not applicable
control	negative	In the backyard	No	No	Not applicable
Collared	negative	In the balcony	Yes	No	Yes
control	negative	In the backyard	Yes	Yes	No
control	negative	In the balcony	No	Yes	Yes
Collared	negative	Inside the house	No	Yes	Yes
Collared	negative	In the backyard	No	No	Yes
control	negative	In the balcony	No	No	No
Collared	negative	In the balcony	Yes	Yes	Not applicable
control	negative	In the balcony	No	Yes	No
control	negative	In the backyard	No	Yes	No
Collared	negative	In the backyard	No	No	No
Collared	negative	In the balcony	No	No	Not applicable
control	negative	In the backyard	No	No	No
control	negative	In the backyard	Yes	No	Yes
Collared	positive	In the backyard	Yes	No	Yes
control	negative	In the backyard	No	Yes	No
Collared	positive	In the backyard	Yes	No	Yes
control	negative	In the balcony	No	No	Not applicable
control	negative	In the backyard	No	Yes	No
control	negative	In the backyard	No	No	No
Collared	negative	In the balcony	No	No	Not applicable
control	negative	In the backyard	No	Yes	No
control	positive	In the backyard	No	Yes	No
Collared	negative	In the backyard	No	No	Not applicable
control	negative	In the balcony	No	Yes	No
control	positive	In the backyard	No	No	No
control	positive	In the backyard	No	No	Yes
Collared	positive	In the backyard	Yes	No	Yes
control	negative	In the balcony	No	Yes	No
Collared	negative	In the balcony	No	No	Not applicable
control	negative	In the backyard	Yes	Yes	Yes
Collared	positive	In the balcony	No	No	Not applicable
control	negative	In the backyard	Yes	No	Yes
control	negative	In the balcony	No	No	Not applicable
control	positive	In the backyard	No	Yes	Yes
Collared	negative	In the balcony	No	No	Not applicable
control	positive	In the backyard	Yes	No	Yes
control	negative	Inside the house	No	Yes	No
control	negative	Inside the house	Yes	No	Yes
control	positive	Inside the house	No	Yes	No
Collared	negative	Inside the house	No	Yes	Not applicable
Collared	negative	In the backyard	Yes	No	No
Collared	positive	In the backyard	No	Yes	Yes
control	negative	In the backyard	Yes	Yes	No
Collared	negative	In the backyard	No	Yes	No
control	negative	In the backyard	Yes	Yes	Not applicable
Collared	negative	In the backyard	No	No	No
control	negative	In the backyard	Yes	No	Not applicable
Collared	negative	In the balcony	Yes	No	Yes
Collared	positive	In the backyard	Yes	No	Yes
Collared	negative	In the backyard	No	No	No
Collared	negative	In the balcony	No	Yes	Not applicable
Collared	negative	Inside the house	Yes	Yes	Yes
Collared	negative	In the backyard	Yes	No	No
Collared	negative	In the balcony	No	Yes	Not applicable
Collared	negative	Inside the house	No	No	Not applicable
control	negative	In the balcony	No	No	No
Collared	negative	In the backyard	Yes	No	Yes
control	negative	In the balcony	Yes	No	Not applicable
control	negative	In the balcony	No	Yes	Not applicable
Collared	positive	In the backyard	Yes	No	No
Collared	negative	In the backyard	No	No	Yes
Collared	positive	In the balcony	No	Yes	Yes
control	negative	In the backyard	No	Yes	No
control	positive	In the backyard	Yes	No	No
control	negative	In the balcony	No	Yes	No
control	negative	In the balcony	No	Yes	Not applicable
control	positive	In the backyard	No	No	No
control	negative	In the backyard	Yes	No	No
Collared	negative	In the backyard	No	No	No
Collared	negative	In the balcony	No	No	Not applicable
Collared	positive	In the balcony	Yes	Yes	Not applicable
Collared	negative	In the balcony	No	Yes	Yes
Collared	negative	In the balcony	No	Yes	No
control	negative	In the backyard	Yes	Yes	Yes
Collared	negative	In the balcony	No	Yes	Not applicable
control	positive	In the balcony	No	No	Not applicable
Collared	positive	Inside the house	No	Yes	Not applicable
Collared	negative	In the backyard	Yes	No	Yes
control	negative	In the backyard	Yes	No	Not applicable
Collared	negative	In the balcony	No	Yes	Not applicable
Collared	negative	In the balcony	No	No	Not applicable
Collared	negative	Inside the house	Yes	No	Not applicable
control	negative	In the balcony	Yes	Yes	No
control	positive	In the backyard	Yes	No	Yes
control	negative	In the balcony	No	Yes	No
control	positive	In the backyard	No	No	Yes
control	negative	In the balcony	No	No	Not applicable
control	positive	In the backyard	Yes	No	Yes
Collared	positive	In the backyard	Yes	No	Yes
Collared	negative	In the backyard	No	No	No
Collared	negative	In the backyard	No	No	Yes
Collared	negative	In the backyard	Yes	Yes	No
Collared	positive	In the balcony	Yes	No	No
Collared	negative	In the backyard	No	No	Yes
control	negative	In the backyard	Yes	No	Yes
[truncated: 3,851 more rows]
